# Supplementary material for: Influence of the Heme Nitric Oxide/Oxygen Binding Protein (H-NOX) on Cell Cycle Regulation in Caulobacter crescentus
Source: Mol Cell Proteomics. 2023 Nov 17;22(12):100679. doi: 10.1016/j.mcpro.2023.100679 (PMC10746521; doi:10.1016/j.mcpro.2023.100679)
Supplement: Supplemental Table 1 [file mmc1.xlsx]

## Sheet: Sheet1
						Supporting Information Table S1: Identified proteins list in WT and Δhnox C. crescentus
WT_intensity_1	WT_intensity_2	WT_intensity_3	hnox_intensity_1	hnox_intensity_2	hnox_intensity_3	t-test Significant_P value_hnox vs WT	(minus)Log t-test p value (hnox vs WT)	t-test Difference (hnox vs WT)	Gene Name	Description	UniProt ID	Majority protein IDs	Unique peptides	Sequence coverage [%]
24.8159	24.8108	23.9563	24.7304	24.6378	24.3601		0.327479	0.207134	rpoC	DNA-directed RNA polymerase subunit beta	A0A0H3C4W8	A0A0H3C4W8	88	63.5
24.7535	24.7718	23.9244	24.3184	24.27	24.0675		0.2742	-0.159197	gdhZ	Glutamate dehydrogenase	A0A0H3C571	A0A0H3C571	87	63
24.8498	24.8759	23.9458	24.7584	24.6176	24.3444		0.265352	0.18515	rpoB	DNA-directed RNA polymerase subunit beta	B8GZW7	B8GZW7	80	65.9
25.176	25.1858	24.537	24.6844	24.6504	24.5033		0.869731	-0.2939	putA	Bifunctional protein PutA	A0A0H3C5Q1	A0A0H3C5Q1	67	75.6
22.124	22.1257	21.5428	21.5328	21.3713	21.0974	+	1.30497	-0.493543	gltB	Glutamate synthase (NADPH) large chain GltB	A0A0H3CDU5	A0A0H3CDU5	58	45.6
24.5085	24.5222	24.362	24.1383	24.1067	24.0324	+	2.4458	-0.313127	alaS	Alanine--tRNA ligase	A0A0H3C9J0	A0A0H3C9J0	55	70.9
24.1724	24.1677	24.2815	24.2261	24.211	24.1935		0.56168	0.056344	CCNA_02721	Peptidase, M16 family	A0A0H3CCX1	A0A0H3CCX1	55	69.1
21.068	21.1302	20.5974	20.8809	20.7914	20.577		0.165865	-0.0760927	CCNA_03686	Alpha2 macroglobulin domain-containing extracellular protein	A0A0H3CDR9	A0A0H3CDR9	55	41.6
22.8766	22.6737	22.3667	24.8484	24.8008	24.688	+	4.36232	2.35563	CCNA_00974	OAR protein	A0A0H3C6X0	A0A0H3C6X0	53	66.3
23.7342	23.7908	23.5928	23.3454	23.2953	23.141	+	2.52404	-0.37731	carB	Carbamoyl-phosphate synthase large chain	A0A0H3CC22	A0A0H3CC22	53	59.9
26.112	26.288	26.7412	26.2557	26.3023	26.4852		0.171645	-0.0721841	fusA	Elongation factor G	B8H414	B8H414	53	81.9
25.0988	25.1085	25.1868	24.8232	24.869	24.9321	+	3.11768	-0.227398	CCNA_01155	TonB-dependent outer membrane receptor	A0A0H3C8S1	A0A0H3C8S1	52	65.3
24.829	24.7146	24.9117	24.8974	24.8939	24.8593		0.966271	0.135234	CCNA_01034	TonB-dependent outer membrane receptor	A0A0H3C8G9	A0A0H3C8G9	50	63
24.2829	24.291	24.3625	24.2098	24.2193	24.1335		0.77665	-0.0724697	bamA	Outer membrane protein assembly factor BamA	A0A0H3C9L0	A0A0H3C9L0	50	63
23.7095	23.8142	22.7198	22.951	22.8713	22.7654		0.845653	-0.463869	secA	Protein translocase subunit SecA	B8H392	B8H392	50	60.6
21.9363	21.8655	21.2594	21.363	21.3061	21.0116		0.832961	-0.347433	tipN	Polar localization protein TipN	A0A0H3C899	A0A0H3C899	49	66.1
26.313	26.2967	26.3958	25.8851	25.946	25.9034	+	4.3707	-0.387094	chvT	TonB-dependent outer membrane receptor ChvT	A0A0H3CCA6	A0A0H3CCA6	49	51.7
23.5587	23.5803	23.6786	23.2613	23.2878	23.3645	+	2.93246	-0.283756	ileS	Isoleucine--tRNA ligase	A0A0H3C4H2	A0A0H3C4H2	48	56.2
22.2618	22.0916	21.0901	23.07	22.971	22.8134	+	2.20126	1.13534	vor	2-oxoacid ferredoxin oxidoreductase Vor	A0A0H3CCR2	A0A0H3CCR2	48	45.6
23.3493	23.3195	23.4665	23.3416	23.3893	23.251		0.229886	-0.0263662	CCNA_00115	TolB protein	A0A0H3C2S9	A0A0H3C2S9	47	50.6
23.5889	23.6478	23.7149	23.5623	23.5594	23.6081		0.852217	-0.0899277	valS	Valine--tRNA ligase	A0A0H3C981	A0A0H3C981	47	61.4
24.3656	24.5322	24.5881	23.2095	23.116	23.101	+	1.70402	-0.940723	CCNA_02661	M16 family peptidase	A0A0H3CB39	A0A0H3CB39	47	65.7
23.3336	23.4129	22.7728	22.7569	22.6586	22.5345		1.14324	-0.418749	gyrA	DNA gyrase subunit A	A0A0H3C8L4	A0A0H3C8L4	46	55.9
23.7948	23.8162	24.0054	23.7383	23.6402	23.6332	+	1.51633	-0.167946	CCNA_03699	Peptidase, M16 family	A0A0H3CC94	A0A0H3CC94	46	66.9
25.6315	25.6811	25.7331	25.8583	25.8424	25.7724	+	2.26405	0.192705	CCNA_03619	Zinc metalloprotease	A0A0H3CCN8	A0A0H3CCN8	46	64
23.5272	23.499	23.6946	23.4598	23.4536	23.2128		1.03032	-0.155661	leuS	Leucine--tRNA ligase	B8GW27	B8GW27	46	63.5
26.2152	26.2353	26.2718	25.7651	25.7759	25.6754	+	2.88839	-0.411375	CCNA_00210	TonB-dependent receptor	A0A0H3C4Q2	A0A0H3C4Q2	45	69
24.8166	24.971	24.8067	24.6969	24.6368	24.7199	+	1.53244	-0.144413	CCNA_01538	Pyruvate, phosphate dikinase	A0A0H3C7L8	A0A0H3C7L8	45	68.9
23.7984	23.8104	23.9644	23.7013	23.7236	23.6567	+	1.60538	-0.134857	CCNA_02237	Xaa-pro dipeptidyl-peptidase	A0A0H3CBJ5	A0A0H3CBJ5	45	75.6
23.4179	23.3921	23.4503	22.9966	23.031	22.9804	+	4.57393	-0.376814	CCNA_01202	Membrane alanine aminopeptidase	A0A0H3C5Y0	A0A0H3C5Y0	44	63.2
25.4258	25.3016	25.519	25.0897	25.0758	24.8186	+	2.37989	-0.374472	CCNA_02048	TonB-dependent receptor	A0A0H3C9P0	A0A0H3C9P0	44	71.3
23.0542	23.0164	23.0999	22.8324	22.8275	22.7733	+	2.11904	-0.188024	lptD	LPS-assembly protein LptD	A0A0H3CA88	A0A0H3CA88	44	56.6
24.9329	25.0142	24.8343	24.6611	24.5976	24.4713	+	1.50755	-0.258183	acnA	Aconitate hydratase	A0A0H3CE29	A0A0H3CE29	44	57.1
22.05	22.0238	22.0667	22.1688	22.1941	22.1709	+	4.79338	0.133852	CCNA_03467	Zinc-dependent metalloprotease, MMP subfamily 2	A0A0H3CF07	A0A0H3CF07	44	63.1
24.6482	24.6749	24.2785	24.4915	24.4615	24.3697		0.0393641	-0.0150847	CCNA_00074	3-hydroxyacyl-CoA dehydrogenase	A0A0H3C4F3	A0A0H3C4F3	43	68.2
21.44	21.422	20.9991	21.444	21.417	21.2652		0.27949	0.0797944	clpB	Chaperone protein ClpB	A0A0H3C855	A0A0H3C855	43	60.8
24.2308	24.0778	24.2316	23.7926	23.8652	23.7953	+	2.46016	-0.304063	CCNA_03023	TonB-dependent receptor	A0A0H3CAJ6	A0A0H3CAJ6	43	70.5
22.4598	22.4091	22.1763	22.5104	22.5101	22.4908		1.25601	0.150568	CCNA_02566	Aminopeptidase N	A0A0H3CAZ3	A0A0H3CAZ3	43	60.7
21.7864	21.8004	21.1663	21.4412	21.3231	21.181		0.354376	-0.159303	CCNA_03680	Aminopeptidase N	A0A0H3CCT8	A0A0H3CCT8	43	39.2
22.8365	22.9446	22.9211	21.8065	21.6199	21.6608	+	3.50182	-1.02299	CCNA_00858	TonB-dependent receptor	A0A0H3C6P3	A0A0H3C6P3	42	62
25.2887	25.3125	24.6547	24.7229	24.6222	24.4772		0.79342	-0.337081	pnp	Polyribonucleotide nucleotidyltransferase	B8GWZ0	B8GWZ0	42	61
19.209	19.1817	18.8532	19.6155	19.5705	19.549	+	2.86559	0.519088	smc	Chromosome partition protein Smc	B8GZ28	B8GZ28	42	41.2
23.0974	23.0674	23.1479	23.2415	23.2666	23.128	+	1.63471	0.155183	CCNA_01036	M14 peptidase-family protein	A0A0H3C6B8	A0A0H3C6B8	41	48.8
23.0535	23.0477	23.4005	23.3723	23.1684	23.2167		0.305897	0.0722008	CCNA_03802	Serine protease, peptidase family S9A	A0A0H3CD87	A0A0H3CD87	41	61.3
23.2687	23.272	22.612	22.7724	22.6863	22.363		0.691795	-0.31098	CCNA_03663	NADP-dependent malic enzyme	A0A0H3CFK2	A0A0H3CFK2	41	67.4
24.2398	24.2008	23.9533	23.6912	23.6137	23.5476	+	2.24532	-0.416845	thrS	Threonine--tRNA ligase	B8GZS7	B8GZS7	41	58.5
25.0259	25.0171	24.8705	24.6538	24.6505	24.4784	+	1.76725	-0.292426	dnaK	Chaperone protein DnaK	A0A0H3C527	A0A0H3C527	40	69.1
22.978	23.1951	22.1833	22.8217	22.7825	22.5765		0.186677	0.149622	sucA	2-oxoglutarate dehydrogenase E1 component	A0A0H3C4B5	A0A0H3C4B5	38	38.3
25.7894	25.8999	25.8631	25.4918	25.6029	26.057		0.340539	-0.100776	CCNA_01826	Vitamin B12 receptor	A0A0H3C7I0	A0A0H3C7I0	38	79.8
22.9045	22.795	21.6148	22.3087	22.2	21.899		0.425941	-0.298663	glyS	Glycine--tRNA ligase beta subunit	A0A0H3C804	A0A0H3C804	38	64.6
24.7437	24.7772	24.8375	24.5075	24.583	24.4617	+	2.04393	-0.207973	CCNA_01738	TonB-dependent outer membrane receptor	A0A0H3C848	A0A0H3C848	38	55
23.9321	24.0713	24.347	24.8273	24.9231	24.8504	+	2.89457	0.689895	thiC	Phosphomethylpyrimidine synthase	B8GX84	B8GX84	38	70.1
22.7839	22.9025	23.1903	23.0492	23.0871	23.3274		0.415295	0.132112	lysS	Lysine--tRNA ligase	B8GXH3	B8GXH3	38	73.4
21.1966	21.039	20.2673	19.6037	19.4984	19.133	+	2.61937	-1.27486	ppc	Phosphoenolpyruvate carboxylase	A0A0H3C8E2	A0A0H3C8E2	37	49
21.5605	21.6399	21.5153	21.2113	21.1345	21.05	+	2.5624	-0.356316	mfd	Transcription-repair-coupling factor	A0A0H3C9F5	A0A0H3C9F5	37	40.6
24.0955	24.2099	24.3575	24.0232	23.905	23.9784	+	2.1919	-0.271621	CCNA_03205	M28-family zinc peptidase	A0A0H3CE84	A0A0H3CE84	37	75.5
21.2146	21.258	21.2877	21.1556	21.2282	21.1801		0.884585	-0.0453067	CCNA_00451	TonB-dependent receptor	A0A0H3C3S0	A0A0H3C3S0	36	43.8
18.4619	18.4711	18.4116	19.0088	18.9231	18.9976	+	5.78481	0.543735	CCNA_01676	Autotransporter	A0A0H3C8I6	A0A0H3C8I6	36	31.2
22.3339	22.2162	20.7921	21.9435	21.8598	21.6209		0.034424	0.038003	clpA	ATP-dependent clp protease ATP-binding subunit ClpA	A0A0H3C9D6	A0A0H3C9D6	36	52.3
23.9484	23.9107	23.9817	23.9397	24.0416	23.8696		0.448533	0.0537295	CCNA_02743	TonB dependent receptor	A0A0H3C9W4	A0A0H3C9W4	36	58.2
23.3006	23.3343	23.3296	22.2145	22.354	22.2238	+	5.65674	-1.00275	CCNA_02753	Aminoacyl peptidase	A0A0H3C9W9	A0A0H3C9W9	36	57.5
22.8389	22.6646	21.3259	22.3554	22.2018	21.8384		0.0672553	-0.0717864	CCNA_00163	Exopolysaccharide transport family protein	A0A0H3C4L4	A0A0H3C4L4	35	58.5
23.8105	23.73	23.9107	23.7283	23.7338	23.6039		0.772499	-0.0917416	CCNA_00290	Autotransporter protein	A0A0H3C5K7	A0A0H3C5K7	35	46.2
23.9437	23.9681	24.0726	23.7151	23.7581	23.64	+	3.53472	-0.320487	bipA	50S ribosomal subunit assembly factor BipA	A0A0H3C6J8	A0A0H3C6J8	35	62.6
24.292	24.2161	24.3893	23.7392	23.8824	23.7526	+	3.40753	-0.461449	CCNA_01042	TonB-dependent receptor	A0A0H3C705	A0A0H3C705	35	58.6
21.3547	21.2564	21.3904	21.1414	21.0375	20.9323	+	1.9083	-0.239623	CCNA_01194	TonB-dependent receptor SucA	A0A0H3C7C3	A0A0H3C7C3	35	55.6
21.0998	20.9577	20.1617	20.7727	20.6545	20.6517		0.00514099	0.00339127	uvrA	UvrABC system protein A	A0A0H3CB72	A0A0H3CB72	35	38.7
23.1397	23.145	23.1953	22.8825	22.8844	22.8617	+	3.28078	-0.237684	creS	Intermediate filament-like cell shape determinant creS	A0A0H3CD98	A0A0H3CD98	35	76.4
22.4315	22.3352	22.5627	22.674	22.6679	22.426		1.24342	0.263134	CCNA_03615	TonB dependent receptor	A0A0H3CDK2	A0A0H3CDK2	35	67.1
26.255	26.4133	25.7441	26.0825	25.8985	25.7259		0.260502	-0.131655	groEL	Chaperonin GroEL	B8H163	B8H163	35	73.9
22.2154	22.2718	22.3459	22.0053	22.0431	21.9197	+	3.08289	-0.264697	CCNA_00970	Long-chain-fatty-acid--CoA ligase	A0A0H3C895	A0A0H3C895	34	40.6
21.0973	21.0737	21.2236	20.7841	20.9139	20.8637	+	1.93552	-0.217668	malA	TonB-dependent maltose outer membrane transporter malA	A0A0H3C8W8	A0A0H3C8W8	34	40
23.0235	23.1186	23.2273	23.6442	23.6819	23.6121	+	4.53402	0.544888	CCNA_02065	Acylamino-acid-releasing enzyme	A0A0H3C9P9	A0A0H3C9P9	34	61.6
21.4145	21.4734	20.9122	21.2148	21.1814	21.0132		0.0443558	-0.0220151	polA	DNA polymerase I	A0A0H3CCK5	A0A0H3CCK5	34	46.4
25.6817	25.7115	25.4967	24.9001	24.8598	24.7729	+	2.36853	-0.640131	CCNA_03702	30S ribosomal protein S1	A0A0H3CCW5	A0A0H3CCW5	34	62.2
22.087	21.8622	21.7916	21.7024	21.7406	21.5999		0.0560919	-0.0279751	CCNA_03444	TonB-dependent receptor	A0A0H3CDA5	A0A0H3CDA5	34	52.2
21.8868	21.7986	21.9114	21.0626	21.3253	21.2472	+	4.052	-0.632284	CCNA_03574	TonB-dependent receptor	A0A0H3CDQ6	A0A0H3CDQ6	34	53.4
21.4445	21.3131	21.4284	21.0992	21.1125	21.0955	+	3.69295	-0.274869	CCNA_03839	Acylamino-acid-releasing enzyme	A0A0H3CEH6	A0A0H3CEH6	34	58
20.765	20.7047	20.8897	20.7496	20.721	20.6373		0.207652	-0.0328264	CCNA_00214	TonB-dependent receptor	A0A0H3C421	A0A0H3C421	33	56.5
19.9259	19.9514	20.1248	20.0296	20.0294	20.0448		0.502088	0.0632429	CCNA_01029	Alpha-L-rhamnosidase	A0A0H3C8G4	A0A0H3C8G4	33	37.6
19.6351	19.7986	19.8164	19.8345	19.8496	19.8332		0.56428	0.0607224	CCNA_02454	N-methylhydantoinase HyuB	A0A0H3C9T9	A0A0H3C9T9	33	35.2
22.7315	22.7998	22.1098	22.5983	22.5403	22.357		0.14332	0.0761533	CCNA_02250	Methylcrotonyl-CoA carboxylase biotin-containing subunit	A0A0H3C9X8	A0A0H3C9X8	33	61.6
22.6786	22.6563	22.6795	23.1636	23.2061	23.1176	+	4.82063	0.539527	CCNA_03227	TonB-dependent receptor	A0A0H3CB54	A0A0H3CB54	33	47
20.097	20.1451	20.2947	19.9108	19.9897	20.0081	+	2.27281	-0.207151	CCNA_03149	Beta-glucosidase/beta-xylosidase	A0A0H3CBJ4	A0A0H3CBJ4	33	48.8
23.1961	23.1481	22.2464	22.4318	22.3299	22.0636		0.858977	-0.474621	ftsH	ATP-dependent zinc metalloprotease FtsH	B8H444	B8H444	33	55.9
23.0308	24.5236	23.1678	21.424	21.4974	21.6629		1.11482	-1.38893	atpA	ATP synthase subunit alpha	B8H5I2	B8H5I2	33	60.2
22.0414	21.4249	21.4991	23.0966	23.0723	22.8996	+	3.86356	1.45385	CCNA_00028	TonB-dependent receptor	A0A0H3C5S7	A0A0H3C5S7	32	47.2
18.9446	18.9737	18.9924	18.9188	19.0273	18.9354		0.0754084	0.011095	flaY	Regulatory protein flaY	A0A0H3C6U4	A0A0H3C6U4	32	39.5
22.2852	22.2856	22.4557	22.0108	22.1302	22.0257	+	1.48356	-0.205988	CCNA_00839	Glucan 1,4-beta-glucosidase	A0A0H3C7X7	A0A0H3C7X7	32	51.8
19.9666	20.4416	19.5469	19.9918	19.8127	19.9095		0.356074	0.249152	rne	Ribonuclease E	A0A0H3CAR6	A0A0H3CAR6	32	39
22.3312	22.2349	21.0276	21.9834	21.8202	21.6133		0.0412344	-0.0382576	rpoD	RNA polymerase sigma factor RpoD	A0A0H3CAV3	A0A0H3CAV3	32	54.9
21.7866	21.8405	21.9839	21.6567	21.4631	21.5781	+	2.57988	-0.327622	CCNA_03355	Acylamino-acid-releasing enzyme	A0A0H3CC42	A0A0H3CC42	32	59.3
26.0513	26.0965	26.243	25.7583	25.7758	25.8103	+	3.00425	-0.312449	tig	Trigger factor	B8GX17	B8GX17	32	70.8
21.6485	21.6603	21.2707	22.0305	21.9965	22.0221	+	1.69938	0.383557	argS	Arginine--tRNA ligase	B8H4W0	B8H4W0	32	55.5
21.463	21.6651	21.9891	21.2841	21.4642	21.2809	+	1.77007	-0.387222	cysI	Sulfite reductase, beta subunit	A0A0H3C5T3	A0A0H3C5T3	31	61.4
22.6498	22.7122	22.738	22.7256	22.7538	22.8611		1.05063	0.0767155	CCNA_01109	Conserved hypothetical cytosolic protein	A0A0H3C8N6	A0A0H3C8N6	31	55.7
21.9318	22.0027	22.0434	22.1711	22.3429	21.9666		1.0573	0.164111	katG	Catalase-peroxidase	A0A0H3CCD1	A0A0H3CCD1	31	51.9
22.7519	22.7204	21.4345	22.2596	22.1665	22.0359		0.145948	-0.12273	gyrB	DNA gyrase subunit B	B8GXQ0	B8GXQ0	31	49.1
24.6613	24.8392	24.5374	24.647	24.6595	24.7734		0.0511935	-0.0105557	sucC	Succinate--CoA ligase [ADP-forming] subunit beta	B8GYZ1	B8GYZ1	31	80.5
21.236	21.1916	21.2981	21.137	21.1343	20.9703		1.20197	-0.12345	ligA	DNA ligase	B8H5Y7	B8H5Y7	31	45
23.4977	23.6847	24.0439	23.9115	23.9748	24.0625		0.847509	0.214914	metE	5-methyltetrahydropteroyltriglutamate--homocysteine methyltransferase	A0A0H3C4V6	A0A0H3C4V6	30	53.3
22.9199	22.9394	21.6326	21.9199	21.7874	21.6779		0.755718	-0.543431	guaB	Inosine-5-monophosphate dehydrogenase	A0A0H3C768	A0A0H3C768	30	76.8
23.5476	23.456	23.6248	23.7132	23.7183	23.6108	+	1.39876	0.244637	CCNA_02050	Imidazolonepropionase related amidohydrolase	A0A0H3C824	A0A0H3C824	30	79.1
17.3763	17.038	17.1786	19.6283	19.6353	19.2935	+	5.37666	2.2846	hutA	TonB-dependent outer membrane channel HutA	A0A0H3CA06	A0A0H3CA06	30	48
20.7507	20.6723	20.6509	20.5095	20.4546	20.2166	+	2.03323	-0.266536	CCNA_02221	Methionine synthase	A0A0H3CA50	A0A0H3CA50	30	39.2
21.9306	22.029	22.0424	22.1979	22.2059	22.2387	+	3.49527	0.231079	CCNA_03801	Prolyl endopeptidase family	A0A0H3CCK4	A0A0H3CCK4	30	47.1
22.1641	22.2297	21.5645	21.2576	21.1552	20.9863	+	1.76984	-0.719143	CCNA_02704	NADP-dependent malic enzyme	A0A0H3CCV7	A0A0H3CCV7	30	41
23.5947	23.7296	23.2569	23.0597	22.9736	23.0453		1.27673	-0.38742	CCNA_00346	Dihydrolipoyl dehydrogenase	A0A0H3C3C8	A0A0H3C3C8	29	74
20.7233	20.7295	20.758	19.9423	20.0188	20.0713	+	6.66183	-0.720922	CCNA_00615	TonB-dependent receptor	A0A0H3C5V2	A0A0H3C5V2	29	36.7
24.5589	24.7985	24.6507	24.5159	24.5511	24.5801		1.06458	-0.110109	ahcY	Adenosylhomocysteinase	A0A0H3C6D1	A0A0H3C6D1	29	60.3
22.9642	22.9567	22.536	22.6554	22.5385	22.3346		0.632764	-0.208403	CCNA_00439	Methyl-accepting chemotaxis protein	A0A0H3C6V6	A0A0H3C6V6	29	48.7
20.3903	20.2949	19.7187	20.0136	20.0222	20.0468		0.593464	-0.207257	sdpA	Soluble lytic murein transglycosylase SdpA	A0A0H3C7P1	A0A0H3C7P1	29	44.8
24.0381	24.0341	24.0181	23.6917	23.6768	23.8219	+	2.77338	-0.252687	nuoG	NADH-quinone oxidoreductase	A0A0H3C8S6	A0A0H3C8S6	29	49.3
24.052	24.0166	23.4175	23.4506	23.3386	23.1558		1.16612	-0.422612	CCNA_01971	Parvulin-like PPIase	A0A0H3C975	A0A0H3C975	29	56.4
21.3904	21.4136	21.4019	21.3112	21.2928	21.3377	+	3.55867	-0.0959864	CCNA_01396	Tetratricopeptide repeat family protein	A0A0H3C996	A0A0H3C996	29	56.9
22.2735	24.0244	22.4912	20.6076	20.6246	20.9246		0.841894	-1.36845	atpD	ATP synthase subunit beta	A0A0H3CDP4	A0A0H3CDP4	29	71.6
21.767	21.8296	21.8808	21.9362	21.8894	21.8567	+	1.4671	0.100632	CCNA_03422	Oligoendopeptidase F	A0A0H3CEW3	A0A0H3CEW3	29	55
22.6727	22.7648	22.989	23.0125	22.8634	22.9174		0.717449	0.125481	CCNA_03816	Peptidyl-dipeptidase DCP	A0A0H3CG38	A0A0H3CG38	29	46.6
24.661	24.6969	24.6081	24.3756	24.3342	24.4555	+	2.34333	-0.214306	nusA	Transcription termination/antitermination protein NusA	A0A0H3C3M7	A0A0H3C3M7	28	52.2
21.6548	21.7175	21.1043	21.1702	21.019	20.6577		0.758936	-0.387831	acrB2	Efflux pump membrane transporter	A0A0H3C4R5	A0A0H3C4R5	28	37
23.2755	23.2205	23.3308	23.5565	23.5579	23.5236	+	4.12861	0.294223	CCNA_01035	Glutathione hydrolase proenzyme	A0A0H3C5B7	A0A0H3C5B7	28	50.8
20.0854	20.1875	19.8957	20.0553	20.043	20.1589		0.16362	0.0288072	CCNA_01165	FkbM methyltransferase family protein	A0A0H3C7G3	A0A0H3C7G3	28	40.5
21.3808	21.5652	21.8146	21.3925	21.147	21.3411	+	1.66786	-0.328148	CCNA_00695	Metal-dependent hydrolase	A0A0H3C7L1	A0A0H3C7L1	28	66.2
22.8644	23.0443	23.2809	22.9908	23.0236	23.0816		0.203043	-0.0515728	purL	Phosphoribosylformylglycinamidine synthase subunit PurL	A0A0H3CA58	A0A0H3CA58	28	53
23.5288	23.4886	23.2735	22.7254	22.6576	22.6252	+	4.21594	-0.715018	CCNA_03322	D-3-phosphoglycerate dehydrogenase	A0A0H3CCT7	A0A0H3CCT7	28	57.2
21.0321	21.1181	21.5778	21.4946	21.5296	21.4286		0.894659	0.225805	CCNA_03522	Zn-dependent protease TldD	A0A0H3CDI5	A0A0H3CDI5	28	70.9
20.9472	21.0453	21.6532	21.3254	21.4079	21.6634		0.342262	0.166574	CCNA_00083	Phosphoglucomutase (alpha-D-glucose-1,6-bisphosphate-dependent)	A0A0H3C2P3	A0A0H3C2P3	27	59.2
21.3854	21.467	21.8901	21.8454	21.8483	21.9559		0.92225	0.252243	glmS	Glutamine--fructose-6-phosphate aminotransferase [isomerizing]	A0A0H3C3T5	A0A0H3C3T5	27	60.7
21.6923	21.7065	21.6096	21.5119	21.561	21.7122		0.57067	-0.063807	cheAI	Histidine kinase	A0A0H3C5E9	A0A0H3C5E9	27	45
21.8315	21.8027	21.8154	22.4704	22.5786	22.4828	+	6.25682	0.72224	CCNA_00338	TonB-dependent receptor	A0A0H3C5N1	A0A0H3C5N1	27	46.9
22.434	22.6173	22.7762	22.9404	23.0105	23.3023	+	1.77349	0.403906	CCNA_00392	Dihydroorotase	A0A0H3C5S1	A0A0H3C5S1	27	70
21.9582	21.7655	21.9686	21.7585	21.7623	21.7098		0.89969	-0.128977	CCNA_00138	TonB-dependent receptor	A0A0H3C625	A0A0H3C625	27	47.4
20.5853	20.5606	20.2904	20.0001	19.8614	19.7345	+	2.01214	-0.507924	pbp1A	Peptidoglycan glycosyltransferase	A0A0H3C701	A0A0H3C701	27	47.7
21.066	21.0022	21.3455	21.7782	21.8502	21.8164	+	3.37637	0.629026	pepA	Probable cytosol aminopeptidase	A0A0H3C759	A0A0H3C759	27	68.3
19.65	19.5892	19.6453	19.7678	19.7931	19.7782	+	2.86339	0.174062	CCNA_01675	Translocation and assembly module subunit TamA	A0A0H3C7Z3	A0A0H3C7Z3	27	54.4
21.3697	21.4087	21.5909	21.3649	21.397	21.3121		0.0327687	0.00871754	CCNA_01859	TonB-dependent receptor	A0A0H3C8C8	A0A0H3C8C8	27	51.7
22.7961	22.7742	22.2273	22.2132	22.0839	21.9583		1.1638	-0.399461	pheT	Phenylalanine--tRNA ligase beta subunit	A0A0H3C8M4	A0A0H3C8M4	27	47.2
20.4563	20.5066	19.856	19.8924	19.8817	19.7705		0.909584	-0.317235	CCNA_01444	Poly(3-hydroxyalkanoate) polymerase	A0A0H3C9D4	A0A0H3C9D4	27	50.7
24.4763	24.65	25.0077	24.9958	25.0593	25.2629		1.18566	0.344674	CCNA_02607	Isocitrate dehydrogenase [NADP]	A0A0H3C9I5	A0A0H3C9I5	27	81.6
21.7325	21.7757	21.0761	21.5459	21.4268	21.0913		0.0677416	-0.0446758	CCNA_02261	Propionyl-CoA carboxylase	A0A0H3CA85	A0A0H3CA85	27	46.9
20.2903	20.1453	20.5682	20.2994	20.2649	20.0882		0.0553166	-0.0199962	CCNA_01830	TonB-dependent receptor	A0A0H3CAE7	A0A0H3CAE7	27	34.2
23.3845	23.5033	23.6944	23.5143	23.5336	23.7366		0.23897	0.0519538	gatB	Aspartyl/glutamyl-tRNA(Asn/Gln) amidotransferase subunit B	A0A0H3CCC0	A0A0H3CCC0	27	71.5
22.5987	22.5451	22.2403	22.0043	21.9079	21.6986	+	1.92512	-0.48387	CCNA_02572	Adenylosuccinate lyase	A0A0H3CCG5	A0A0H3CCG5	27	69.3
18.0567	18.1309	17.7435	17.8337	17.763	17.7678		0.452325	-0.122824	addA	DNA helicase	A0A0H3CCR6	A0A0H3CCR6	27	25.8
21.8579	21.9811	21.8678	21.8687	21.953	21.8966		0.448433	0.0556555	CCNA_03531	Carboxypeptidase S1	A0A0H3CDB9	A0A0H3CDB9	27	52.6
25.7883	25.898	26.4433	25.9504	26.0882	26.2075		0.0160445	-0.00909758	tuf	Elongation factor Tu	A0A0H3CEJ3	A0A0H3CEJ3	27	85.4
22.0086	22.1619	22.4633	22.1942	22.2339	22.199		0.12054	-0.0341263	guaA	GMP synthase [glutamine-hydrolyzing]	B8GVI7	B8GVI7	27	67.7
21.8658	21.957	22.3585	22.2224	22.1691	22.1104		0.38301	0.0984936	pgi	Glucose-6-phosphate isomerase	B8GY92	B8GY92	27	71.6
20.9635	21.0003	20.6218	20.7525	20.637	20.4911		0.545616	-0.160706	CCNA_00315	3-polyprenyl-4-hydroxybenzoate decarboxylase	A0A0H3C3A6	A0A0H3C3A6	26	50.7
21.2054	21.2321	21.3666	21.2646	21.3452	21.1234		0.0837264	-0.0135875	CCNA_00591	VCBS repeat-containing protein	A0A0H3C436	A0A0H3C436	26	49.3
21.8794	21.9883	22.1867	22.2797	22.2667	22.3088	+	1.46257	0.227458	CCNA_00313	Peptidase, M14 family	A0A0H3C5L8	A0A0H3C5L8	26	55.3
23.5737	23.5786	23.0222	23.3463	23.2863	23.1477		0.195003	-0.078187	metK	Methionine adenosyltransferase	A0A0H3C5U2	A0A0H3C5U2	26	74.9
23.8037	23.8253	23.9285	23.606	23.6276	23.6201	+	1.79455	-0.172498	CCNA_01139	Conserved hypothetical cytosolic protein	A0A0H3C6K4	A0A0H3C6K4	26	53.9
23.7184	23.7407	23.9261	23.7436	23.7751	23.8251		0.369258	0.0625949	CCNA_00398	Secreted protein	A0A0H3C6R0	A0A0H3C6R0	26	65
21.4892	21.7048	22.0701	21.8321	21.8416	22.393		0.36649	0.178522	ptrB	Protease II PtrB	A0A0H3C724	A0A0H3C724	26	36.7
17.659	17.6758	17.8501	17.7883	17.8982	17.7142		0.812972	0.0986514	CCNA_01695	TonB-dependent outer membrane receptor	A0A0H3C771	A0A0H3C771	26	37.2
20.7767	20.8038	20.2708	20.2875	20.252	20.2476		1.19669	-0.307383	CCNA_01083	HATPase superfamily protein	A0A0H3C7A1	A0A0H3C7A1	26	44.6
20.3449	20.3383	20.4546	20.1404	20.2917	20.0747	+	1.46431	-0.169316	CCNA_01180	Chitooligosaccharide deacetylase	A0A0H3C7H9	A0A0H3C7H9	26	38.3
23.0889	23.1612	23.0859	22.8113	22.7465	22.6189	+	3.00077	-0.337457	aspS	Aspartate--tRNA(Asp/Asn) ligase	A0A0H3C7V8	A0A0H3C7V8	26	65
22.0385	22.1134	22.2949	22.0159	22.0191	21.928		1.03379	-0.130757	CCNA_01593	Xaa-pro aminopeptidase	A0A0H3C8H0	A0A0H3C8H0	26	58.9
20.1772	20.1398	20.2565	20.0029	20.0486	20.0198		1.29181	-0.113027	CCNA_01196	Iron-regulated outer membrane virulence protein	A0A0H3C8V7	A0A0H3C8V7	26	55.4
23.8529	23.9665	23.3385	23.4891	23.4533	23.4386		0.585684	-0.200518	CCNA_01983	Citrate synthase	A0A0H3C985	A0A0H3C985	26	63.1
21.7707	21.8623	22.0406	21.9601	21.7511	21.7169		0.525261	-0.0928741	CCNA_02352	Membrane-bound aldehyde dehydrogenase, large subunit	A0A0H3CA84	A0A0H3CA84	26	45.4
21.617	21.6187	21.7037	21.2211	21.254	21.2249	+	5.55237	-0.428687	CCNA_03013	Alkyl hydroperoxide reductase subunit F	A0A0H3CAI8	A0A0H3CAI8	26	57.7
18.3968	18.4736	18.3169	18.4796	18.3749	18.3034		0.142011	0.0196815	addB	ATP-dependent nuclease subunit B AddB	A0A0H3CC48	A0A0H3CC48	26	31.8
21.6924	21.6203	22.0014	21.8419	21.926	21.9024		0.153035	0.047543	CCNA_03414	Rubrum transdehydrogenase NAD-binding	A0A0H3CC88	A0A0H3CC88	26	76.1
23.3445	23.2878	22.9075	23.1904	23.1693	22.947		0.36982	-0.0972228	CCNA_03642	Succinate dehydrogenase flavoprotein subunit	A0A0H3CCQ9	A0A0H3CCQ9	26	49.1
20.4805	20.4346	19.7919	20.1299	20.0661	19.9302		0.344709	-0.145188	divL	Histidine kinase	A0A0H3CDI6	A0A0H3CDI6	26	39.1
20.0598	20.0787	20.7209	20.5255	20.631	20.6959		0.664843	0.27114	acsA	Acetyl-coenzyme A synthetase	A0A0H3CDS8	A0A0H3CDS8	26	47.9
18.8509	18.9824	18.5892	18.563	18.5526	18.7758		0.477371	-0.121569	pbpC	Peptidoglycan glycosyltransferase	A0A0H3CES2	A0A0H3CES2	26	44.6
22.494	22.4929	22.5758	22.1706	22.1789	22.2553	+	1.6902	-0.225971	CCNA_03548	Carboxy-terminal processing protease	A0A0H3CF90	A0A0H3CF90	26	52.4
24.9962	25.157	24.5002	24.5992	24.52	24.3717		0.842351	-0.303792	eno	Enolase	B8GW68	B8GW68	26	77
20.4546	20.5724	19.1343	19.5753	19.3146	19.2811		0.548502	-0.450653	lon	Lon protease	B8GX12	B8GX12	26	39.8
22.1899	22.2644	22.8443	22.5592	22.5943	22.5058		0.268852	0.105814	metG	Methionine--tRNA ligase	B8H5U4	B8H5U4	26	59.9
24.2657	24.2003	24.5684	23.6555	23.6731	23.5549	+	2.87348	-0.617981	CCNA_00162	Beta-barrel porin type 2	A0A0H3C3X1	A0A0H3C3X1	25	71.1
19.5461	19.6374	19.2883	19.2398	19.0623	19.0217	+	1.55874	-0.31935	xylD	Xylonate dehydratase xylD	A0A0H3C6H6	A0A0H3C6H6	25	56.5
20.2113	20.1689	19.5801	19.996	19.9299	19.7163		0.0912669	-0.0453758	CCNA_01352	Histidine kinase	A0A0H3C728	A0A0H3C728	25	50.8
22.9063	22.8609	22.9905	22.7534	22.7558	22.6055	+	1.54902	-0.167129	rsaFb	Type I secretion outer membrane protein rsaFb	A0A0H3C7S5	A0A0H3C7S5	25	69.6
22.6943	22.759	22.5327	22.3734	22.3377	22.4639	+	2.25123	-0.255537	fzeA	Electron transfer flavoprotein-ubiquinone oxidoreductase	A0A0H3C7Z9	A0A0H3C7Z9	25	63.1
20.4159	20.3993	20.5537	19.9418	19.8036	19.9643	+	4.13723	-0.529615	CCNA_01832	Beta-glucosidase	A0A0H3C8A9	A0A0H3C8A9	25	39.8
21.8524	21.9432	21.3038	21.0816	21.0334	21.0367	+	1.78212	-0.562965	zwf	Glucose-6-phosphate 1-dehydrogenase	A0A0H3C940	A0A0H3C940	25	57.3
23.3748	23.395	22.9956	22.9477	22.8687	22.5809	+	1.44646	-0.384645	nuoD	NADH-quinone oxidoreductase subunit D	A0A0H3C9C5	A0A0H3C9C5	25	67.3
21.8057	21.9641	21.9454	21.8736	21.8425	21.923		0.0426364	0.00549936	sufB	ABC transporter-associated protein SufB	A0A0H3C9H3	A0A0H3C9H3	25	59.1
21.9796	22.0942	21.674	21.7515	21.6519	21.7308		0.81132	-0.158042	ettA	Energy-dependent translational throttle protein EttA	A0A0H3CA59	A0A0H3CA59	25	44
22.6725	22.5975	22.69	22.6809	22.7202	22.6787		1.1791	0.0720835	CCNA_02622	M61 glycyl aminopeptidase	A0A0H3CCL1	A0A0H3CCL1	25	56.1
22.5269	22.3242	21.7479	22.5859	22.5901	22.5715		0.67524	0.268614	serS	Serine--tRNA ligase	B8GX53	B8GX53	25	64.9
18.2458	18.2421	18.4131	18.2579	18.3166	18.2991		0.0182193	-0.00233173	CCNA_00456	Beta-N-acetylhexosaminidase	A0A0H3C3S4	A0A0H3C3S4	24	39.1
20.3787	20.375	20.2151	20.2316	20.1691	20.0919		0.692862	-0.0987597	CCNA_00021	Putative aerobic-type carbon monoxide dehydrogenase, large subunit CoxL	A0A0H3C4A2	A0A0H3C4A2	24	40
22.0919	22.0474	22.1887	22.2297	22.2358	22.122		0.955158	0.0783372	CCNA_00933	M28 Zn-Peptidase	A0A0H3C4Z2	A0A0H3C4Z2	24	61.3
19.9186	19.8688	20.3786	20.1886	20.1314	20.2456		0.25841	0.084981	CCNA_01162	Beta-D-glucoside glucohydrolase	A0A0H3C5R6	A0A0H3C5R6	24	40.2
21.0305	21.1697	21.355	21.4658	21.5785	21.7386		1.13664	0.300947	CCNA_01223	Putative acyl-CoA synthetase CCNA_01223	A0A0H3C605	A0A0H3C605	24	50.7
20.2761	20.2675	20.3328	19.8305	19.8924	19.925	+	3.67084	-0.358206	CCNA_01203	TonB-dependent receptor	A0A0H3C6R8	A0A0H3C6R8	24	39.7
20.9511	21.089	21.0761	20.2375	20.3324	20.3602	+	5.23912	-0.696851	nagA	N-acetyl-glucosamine/N-acetyl-chitin oligosaccharide outer membrane transporter nagA	A0A0H3C6W8	A0A0H3C6W8	24	33.4
22.1898	22.0989	22.1202	22.323	22.3225	22.2053	+	2.40915	0.167134	prfC	Peptide chain release factor 3	A0A0H3C769	A0A0H3C769	24	61.6
18.7189	18.7914	18.5313	17.7424	17.714	17.6901	+	1.89821	-0.699282	ppk1	Polyphosphate kinase	A0A0H3C7E3	A0A0H3C7E3	24	36.7
23.0186	23.021	23.0205	22.7526	22.6914	22.5564	+	1.75288	-0.276734	CCNA_00849	Outer membrane efflux protein	A0A0H3C7Y7	A0A0H3C7Y7	24	58
20.2164	20.2757	20.2801	18.9119	18.8574	18.752	+	4.7779	-1.28582	CCNA_02106	TonB-dependent outer membrane receptor	A0A0H3C874	A0A0H3C874	24	31.2
22.7211	22.788	23.049	22.6763	22.7138	22.6766		1.03862	-0.158617	gltX	Glutamate--tRNA ligase	A0A0H3C8P5	A0A0H3C8P5	24	67.2
19.6637	19.7531	19.796	19.6576	19.6889	19.858		0.202332	0.0289621	CCNA_02365	Glucoamylase	A0A0H3C8W2	A0A0H3C8W2	24	39
18.8183	18.8709	18.406	18.0393	17.9907	17.7627	+	1.97315	-0.651444	CCNA_01966	Vitamin B12-dependent ribonucleotide reductase	A0A0H3C970	A0A0H3C970	24	37.2
23.4182	23.4842	23.7254	22.5161	22.3365	22.2612	+	4.64617	-1.15506	CCNA_02914	Zinc metalloprotease	A0A0H3CAA6	A0A0H3CAA6	24	56.5
22.5291	22.7621	23.0412	22.8775	22.9318	23.2237		0.553384	0.181372	CCNA_03752	UTP--glucose-1-phosphate uridylyltransferase	A0A0H3CCD6	A0A0H3CCD6	24	87.6
21.9647	22.0347	22.4351	22.2287	22.169	22.2099		0.0781768	0.0250506	CCNA_03146	M61 glycyl aminopeptidase	A0A0H3CCH2	A0A0H3CCH2	24	41
22.4969	22.6618	23.0033	22.8441	22.843	22.9965		0.386925	0.12493	trpB	Tryptophan synthase beta chain	A0A0H3CFJ6	A0A0H3CFJ6	24	79.3
22.9744	22.9938	22.2528	22.6635	22.557	22.5319		0.119039	-0.0633984	CCNA_03735	Transketolase	A0A0H3CFS6	A0A0H3CFS6	24	50.1
23.1729	23.3103	23.2294	23.0524	23.0797	23.252		1.19306	-0.134634	asd	Aspartate-semialdehyde dehydrogenase	A0A0H3C356	A0A0H3C356	23	78.7
22.5417	22.6026	21.9504	21.8229	21.7726	21.666		1.28318	-0.501923	amn	AMP nucleosidase	A0A0H3C461	A0A0H3C461	23	60.3
22.8367	22.8977	23.0216	22.8251	22.8975	22.8142		0.172473	-0.0243754	CCNA_00565	Glutathione hydrolase proenzyme	A0A0H3C5S0	A0A0H3C5S0	23	55.2
20.1044	20.1172	20.1071	19.8517	19.8468	19.689	+	1.54235	-0.229173	CCNA_00610	Alpha-1,2-mannosidase	A0A0H3C5V0	A0A0H3C5V0	23	30.8
19.4016	19.4618	19.4343	19.2946	19.3326	19.3647	+	2.26933	-0.0893769	recJ	Single-stranded-DNA-specific exonuclease RecJ	A0A0H3C6L4	A0A0H3C6L4	23	48.3
22.2355	22.3249	22.862	22.9255	23.0007	22.9801	+	1.5902	0.455613	CCNA_00424	Aldehyde dehydrogenase	A0A0H3C6U9	A0A0H3C6U9	23	55.3
19.9855	20.2225	20.7459	21.6165	21.7654	22.0312	+	2.94316	1.32598	CCNA_00995	Cytochrome P450 CypX	A0A0H3C733	A0A0H3C733	23	59.9
19.7273	19.718	19.0896	19.4078	19.3539	19.249		0.403094	-0.149685	CCNA_01737	Replicative DNA helicase	A0A0H3C7A8	A0A0H3C7A8	23	44.6
19.9698	19.5602	17.9155	19.7856	19.6614	19.3762		0.269402	0.311268	ntrX	Nitrogen assimilation regulatory protein ntrX	A0A0H3C963	A0A0H3C963	23	55.6
21.4981	21.5747	21.629	21.8418	21.9359	21.9712	+	3.82633	0.351912	CCNA_02558	Enantioselective peptide amidase	A0A0H3C9E2	A0A0H3C9E2	23	47.9
21.9833	22.0959	22.34	22.4577	22.4877	22.4544	+	1.52323	0.275451	CCNA_02387	Glutathione reductase	A0A0H3C9N8	A0A0H3C9N8	23	51.7
19.0211	19.1983	19.3241	18.9461	18.6156	18.8722	+	2.05742	-0.382013	CCNA_02093	Tat pathway signal protein	A0A0H3C9R8	A0A0H3C9R8	23	45.5
22.402	22.418	22.1617	22.1656	22.19	22.1637		0.760068	-0.111672	CCNA_02384	Very-long-chain acyl-CoA synthetase	A0A0H3CAI6	A0A0H3CAI6	23	40.6
22.285	22.3717	22.6151	22.7679	22.8361	22.8884	+	2.31109	0.3731	CCNA_02754	L-lysine/L-arginine carboxypeptidase	A0A0H3CAM5	A0A0H3CAM5	23	59.7
22.124	22.3348	22.6181	22.3276	22.4511	22.7083		0.144182	0.0613885	dgcB	GGDEF diguanylate cyclase DgcB	A0A0H3CAN8	A0A0H3CAN8	23	67.4
18.5851	18.7112	18.8217	19.0422	19.1563	19.1009	+	2.97353	0.357909	uvrB	UvrABC system protein B	A0A0H3CCA9	A0A0H3CCA9	23	36.2
20.0735	19.9284	19.0514	19.4775	19.475	19.139		0.544338	-0.301495	srp	Signal recognition particle protein	A0A0H3CCF4	A0A0H3CCF4	23	53.7
21.5202	21.4404	21.5399	18.5486	18.9536	18.8437	+	4.4984	-2.4771	CCNA_03382	DUF885 domain-containing protein	A0A0H3CCY9	A0A0H3CCY9	23	46.9
23.3983	23.5002	24.188	23.7661	23.8175	23.9697		0.125707	0.0731444	gcvT	Aminomethyltransferase	A0A0H3CD57	A0A0H3CD57	23	77.3
20.4739	20.4428	19.8273	20.0175	19.9385	19.5471		0.495964	-0.26246	nadE	Glutamine-dependent NAD(+) synthetase	A0A0H3CE54	A0A0H3CE54	23	36.9
21.1277	21.174	21.3222	21.4335	21.5174	21.4012	+	2.39205	0.227122	CCNA_03777	Tas protein	A0A0H3CEA3	A0A0H3CEA3	23	65.1
21.0985	21.2481	21.559	21.4465	21.607	21.8392		0.818159	0.236272	fadJ	3-hydroxyacyl-CoA dehydrogenase	A0A0H3CEI3	A0A0H3CEI3	23	34.8
22.0593	22.0861	22.0495	21.9589	21.9205	21.8866		0.65422	-0.0721812	hisS	Histidine--tRNA ligase	A0A0H3CFG4	A0A0H3CFG4	23	62.4
21.6094	21.9183	21.0496	20.2048	19.8866	19.9481	+	1.79649	-1.14613	rho	Transcription termination factor Rho	A0A0H3CG88	A0A0H3CG88	23	52.4
23.3466	23.5197	23.6697	23.488	23.5128	23.6562		0.149609	0.0326214	gatA	Glutamyl-tRNA(Gln) amidotransferase subunit A	B8GZJ5	B8GZJ5	23	64
21.4097	21.1102	18.9074	20.7184	20.6258	20.1767		0.0121097	-0.0214009	yidC	Membrane protein insertase YidC	B8H1E8	B8H1E8	23	46
22.9352	23.0502	23.5536	22.6015	22.7657	22.7288	+	1.64807	-0.517734	astD	N-succinylglutamate 5-semialdehyde dehydrogenase	A0A0H3C459	A0A0H3C459	22	58.1
19.4987	19.6003	20.1697	19.8497	19.9208	19.9842		0.274946	0.108265	CCNA_00395	Feruloyl-CoA synthetase	A0A0H3C4G9	A0A0H3C4G9	22	43.6
19.5773	19.6033	19.4246	20.0622	20.1049	19.8928	+	3.61237	0.474058	infB	Translation initiation factor IF-2	A0A0H3C5T8	A0A0H3C5T8	22	26.2
24.0573	23.8248	23.7204	23.6633	23.8925	23.6558		1.02543	-0.209581	argD	Acetylornithine aminotransferase	A0A0H3C5V6	A0A0H3C5V6	22	74.7
18.9797	18.9377	19.1364	17.9696	18.0336	17.886	+	5.51176	-1.02104	CCNA_01021	TonB-dependent receptor	A0A0H3C6A4	A0A0H3C6A4	22	25.3
17.7252	17.9109	17.9826	17.9123	18.0208	18.0536		1.11647	0.133816	CCNA_00831	Alpha-glucosidase	A0A0H3C6E5	A0A0H3C6E5	22	28.9
21.0631	20.8071	20.4263	21.1628	21.2417	20.988		0.836866	0.27155	CCNA_01122	MA superfamily peptidase	A0A0H3C6I6	A0A0H3C6I6	22	48.9
22.4203	22.412	22.7141	21.4458	21.7418	21.5625	+	3.57325	-0.876921	CCNA_00617	Arginine N-succinyltransferase, beta chain	A0A0H3C7E0	A0A0H3C7E0	22	80.1
19.7164	19.6982	19.1109	19.1489	19.0568	18.9876		1.08535	-0.369854	acrB3	Cation/multidrug efflux pump, AcrB family	A0A0H3C7I8	A0A0H3C7I8	22	21.3
20.2509	20.3397	20.4541	20.4034	20.3354	20.399		0.349198	0.0363421	CCNA_01353	Myo-inositol-hexaphosphate 3-phosphohydrolase	A0A0H3C7P7	A0A0H3C7P7	22	37
21.9993	22.1355	21.7458	21.4533	21.502	21.6464	+	1.95195	-0.406645	CCNA_01368	Acyl-CoA dehydrogenase	A0A0H3C7R5	A0A0H3C7R5	22	63.1
23.477	23.6333	24.1727	23.9978	24.0925	24.1971		0.577605	0.235431	glyA	Serine hydroxymethyltransferase	A0A0H3C7W2	A0A0H3C7W2	22	55.8
18.9786	19.0552	19.2152	18.7491	18.6266	18.7722	+	3.13243	-0.396312	CCNA_01019	Beta-glucosidase	A0A0H3C8F1	A0A0H3C8F1	22	35.6
23.1619	23.288	22.761	22.8241	22.7293	22.5929		0.749499	-0.245695	pepA	Probable cytosol aminopeptidase	A0A0H3C8R6	A0A0H3C8R6	22	63.9
19.5349	19.4921	19.612	19.4584	19.4038	19.3807		0.0229852	-0.00645351	CCNA_01856	Ferrichrome-iron receptor	A0A0H3C999	A0A0H3C999	22	38
24.5062	24.7363	23.878	24.123	24.0999	24.1031		0.348704	-0.172075	glnA	Glutamine synthetase	A0A0H3C9D7	A0A0H3C9D7	22	54.2
21.0011	21.1269	21.3972	21.1042	21.2216	21.1449		0.135928	-0.0323291	CCNA_02459	Methylmalonyl-CoA mutase alpha subunit	A0A0H3C9U4	A0A0H3C9U4	22	39.4
23.3397	23.3863	23.0341	22.6999	22.6427	22.6589	+	2.89542	-0.531442	CCNA_02357	Methylmalonic acid semialdehyde dehydrogenase	A0A0H3CA89	A0A0H3CA89	22	65.3
22.168	22.2385	22.37	22.2529	22.2197	22.1965		0.159879	-0.0187454	CCNA_02662	M28-family zinc peptidase	A0A0H3CB63	A0A0H3CB63	22	57.1
21.1793	21.1942	21.2673	21.0897	21.0876	21.1561	+	1.35245	-0.0778017	CCNA_03431	Membrane-bound lytic murein transglycosylase B	A0A0H3CBK3	A0A0H3CBK3	22	69.3
21.5233	21.5605	21.3256	21.0475	20.9881	20.7474	+	2.13253	-0.453338	argH	Argininosuccinate lyase	A0A0H3CBQ4	A0A0H3CBQ4	22	59.1
22.1637	22.927	22.6584	19.8962	19.6707	19.7093	+	1.98348	-2.09633	CCNA_02933	Aminopeptidase	A0A0H3CBT6	A0A0H3CBT6	22	45
21.2629	21.325	22.0578	22.3586	22.365	22.4432	+	1.96496	0.764528	CCNA_03097	Aldo/keto reductase family protein	A0A0H3CCD3	A0A0H3CCD3	22	82.3
18.9399	19.0088	18.8912	19.0968	19.1371	18.8999		0.130178	0.0271235	CCNA_03177	Methylmalonyl-CoA mutase MeaA-like protein	A0A0H3CCK3	A0A0H3CCK3	22	40.9
19.5945	19.5899	19.0817	19.5878	19.5209	19.4459		0.296418	0.0912809	CCNA_03675	PAS-family sensor histidine kinase	A0A0H3CCT3	A0A0H3CCT3	22	52.3
21.0078	21.0213	20.9238	21.1101	21.139	20.9707		1.29855	0.122313	CCNA_03603	Beta-lactamase family protein	A0A0H3CDJ1	A0A0H3CDJ1	22	56.3
20.1356	20.0484	19.6661	19.9179	19.7979	19.5097		0.369363	-0.132932	CCNA_03247	Methyl-accepting chemotaxis protein	A0A0H3CEE6	A0A0H3CEE6	22	41.1
24.7834	24.8756	24.8562	24.795	24.7229	24.748		0.849363	-0.0545459	CCNA_03358	Glyceraldehyde 3-phosphate dehydrogenase	A0A0H3CEP3	A0A0H3CEP3	22	79.1
22.4468	22.504	22.5868	22.5687	22.4997	22.4753		0.518475	0.0810585	tyrS	Tyrosine--tRNA ligase	B8GWL9	B8GWL9	22	48.4
24.0626	24.003	22.9071	23.5538	23.4327	23.2268		0.276809	-0.199162	rpsB	30S ribosomal protein S2	B8GWS3	B8GWS3	22	77.6
18.8504	18.8367	18.3846	18.2452	18.1502	18.061		1.21663	-0.409064	podJ	Localization factor PodJL	B8GXA0	B8GXA0	22	24.1
23.3491	23.5214	23.1784	23.1586	23.0958	23.1464		1.07722	-0.170684	argG	Argininosuccinate synthase	B8GXL9	B8GXL9	22	67.9
21.3606	21.5454	21.7726	22.774	22.769	22.8665	+	4.70593	1.20169	hutU	Urocanate hydratase	B8H2R9	B8H2R9	22	49.3
22.6787	22.589	22.7636	22.3254	22.3211	22.3673	+	2.69931	-0.285678	lepA	Elongation factor 4	B8H2Z7	B8H2Z7	22	49.7
21.8574	21.9245	22.2269	21.891	21.8671	21.8255		0.821433	-0.158457	purH	Bifunctional purine biosynthesis protein PurH	A0A0H3C3Q7	A0A0H3C3Q7	21	47.4
23.3453	23.5177	24.1051	23.598	23.7198	24.0851		0.110827	0.0696645	CCNA_00200	2OG-Fe(II) oxygenase superfamily protein	A0A0H3C4P2	A0A0H3C4P2	21	85.9
21.3473	21.1357	19.7678	21.1042	21.0087	20.5861		0.128667	0.12971	CCNA_00466	Glycosyltransferase	A0A0H3C5G9	A0A0H3C5G9	21	53.1
23.9062	23.9833	24.3486	24.5174	24.5668	24.4095	+	2.04052	0.410735	CCNA_00544	Acetyl-CoA acetyltransferase	A0A0H3C5Q0	A0A0H3C5Q0	21	79.5
22.1811	22.2238	21.6894	21.3882	21.3303	21.2018	+	1.37895	-0.558088	CCNA_00851	Periplasmic multidrug efflux lipoprotein	A0A0H3C5Q7	A0A0H3C5Q7	21	66.8
20.1749	20.2598	20.1201	19.8833	19.852	19.7021	+	2.12249	-0.314311	iolC	5-dehydro-2-deoxygluconokinase IolC	A0A0H3C6B4	A0A0H3C6B4	21	39.9
19.692	19.5755	19.591	19.8323	19.8693	19.6123	+	1.30852	0.154714	CCNA_01100	Acylamino-acid-releasing enzyme	A0A0H3C6H0	A0A0H3C6H0	21	40.5
20.7844	20.7415	20.4298	21.3797	21.3306	21.2128	+	2.77539	0.700114	rsaFa	Type I secretion outer membrane protein RsaFa	A0A0H3C731	A0A0H3C731	21	51.2
18.5123	18.6625	16.6607	17.547	17.3524	17.2503		0.301861	-0.361252	parC	DNA topoisomerase 4 subunit A	A0A0H3C8F5	A0A0H3C8F5	21	35.8
22.5322	22.7004	22.6518	22.1958	22.2125	22.2857		0.734368	-0.208587	bamB	Beta-barrel assembly machine (BAM) protein BamB	A0A0H3C8T6	A0A0H3C8T6	21	62.6
22.4076	22.2828	22.6603	22.6324	22.4787	22.4174		0.324429	0.0706892	CCNA_01759	Parvulin-like PPIase	A0A0H3C8Y4	A0A0H3C8Y4	21	55
20.8296	21.0037	21.4515	21.2785	21.3364	21.4463		0.591515	0.199021	hisD	Histidinol dehydrogenase	A0A0H3C921	A0A0H3C921	21	70.3
20.5201	20.707	21.1332	21.1667	21.2548	21.4456	+	1.32419	0.430034	CCNA_01936	Cysteine desulfurase	A0A0H3CAQ0	A0A0H3CAQ0	21	59.3
20.6511	20.6711	20.81	20.7096	20.5534	20.6111		0.934592	-0.0902691	CCNA_03148	DUF885 domain-containing protein	A0A0H3CAV8	A0A0H3CAV8	21	40.9
20.4765	20.5559	20.7026	20.5271	20.6045	20.4413		0.428035	-0.06145	CCNA_03184	Acyl-CoA dehydrogenase	A0A0H3CAZ0	A0A0H3CAZ0	21	46.6
21.8596	21.9706	21.1792	21.639	21.5192	21.3251		0.109413	-0.0661526	CCNA_02054	Methylmalonyl-CoA carboxylase, carboxyltransferase subunit	A0A0H3CB02	A0A0H3CB02	21	51.6
21.6903	21.7658	22.2154	22.1114	21.9558	22.177		0.475021	0.151311	CCNA_02627	Aminopeptidase	A0A0H3CB13	A0A0H3CB13	21	59.7
22.1521	22.3062	22.9488	23.7986	23.7672	23.8873	+	3.1687	1.29025	CCNA_02616	4-hydroxyphenylpyruvate dioxygenase	A0A0H3CB33	A0A0H3CB33	21	75.9
21.2815	21.5019	21.3143	21.0129	21.0306	21.3547		1.26031	-0.230527	edd	Phosphogluconate dehydratase	A0A0H3CB86	A0A0H3CB86	21	37
23.9552	24.0545	23.6619	23.5288	23.4918	23.3349	+	1.71727	-0.362848	gcvPB	Probable glycine dehydrogenase (decarboxylating) subunit 2	A0A0H3CCC5	A0A0H3CCC5	21	62.5
21.0022	21.0801	21.2208	21.4225	21.3584	21.3858	+	2.99584	0.301238	CCNA_03102	Sel1 repeat family protein	A0A0H3CCD8	A0A0H3CCD8	21	67.2
21.0244	21.1339	21.2634	21.2624	21.2106	21.2941		0.51019	0.078043	CCNA_03504	Acyl-CoA dehydrogenase	A0A0H3CCF5	A0A0H3CCF5	21	39.5
19.839	19.9187	19.3346	19.4149	19.3279	18.9906		0.681699	-0.304695	acrB	Cation/multidrug efflux pump AcrB	A0A0H3CCS3	A0A0H3CCS3	21	22.1
20.2742	20.3332	19.539	20.0771	19.9686	20.344		0.245456	0.154589	CCNA_03032	Leucyl aminopeptidase	A0A0H3CDR6	A0A0H3CDR6	21	63.1
22.4123	22.39	22.5624	22.2836	22.3683	22.3757		0.043346	-0.0105119	CCNA_03127	Aminoacyl-histidine dipeptidase	A0A0H3CE08	A0A0H3CE08	21	62
19.5928	19.6232	19.9729	19.8266	19.8199	19.7557		0.359451	0.077755	CCNA_03183	Beta-lactamase family protein	A0A0H3CE61	A0A0H3CE61	21	47
20.992	21.0438	21.7081	21.2521	21.4321	21.3737		0.00764159	0.00458717	CCNA_03575	3-ketoacyl-CoA thiolase	A0A0H3CFB3	A0A0H3CFB3	21	72.7
18.1815	17.9795	17.3488	17.8173	17.7779	17.7224		0.203677	-0.0946836	mnmG	tRNA uridine 5-carboxymethylaminomethyl modification enzyme MnmG	B8GW33	B8GW33	21	38
22.7545	22.4854	22.6561	22.4519	22.6368	22.5988		0.0590617	0.0159588	frr	Ribosome-recycling factor	B8GWS0	B8GWS0	21	78.7
23.2074	23.0967	22.4523	22.5261	22.525	22.2714		1.04867	-0.410066	clpX	ATP-dependent Clp protease ATP-binding subunit ClpX	B8GX14	B8GX14	21	50.7
22.3902	22.4667	22.6282	22.7257	22.6396	22.5579		1.14167	0.14403	purA	Adenylosuccinate synthetase	B8H3C9	B8H3C9	21	50.2
21.2517	21.2888	21.1227	19.9534	19.9798	19.6336	+	4.85598	-1.29846	leuA	2-isopropylmalate synthase	B8H607	B8H607	21	54.6
21.891	21.9391	22.6624	22.2967	22.2935	22.3502		0.122183	0.0699306	purD	Phosphoribosylamine--glycine ligase	A0A0H3C388	A0A0H3C388	20	62.1
22.9805	23.1293	23.0903	22.5457	22.6828	22.7273	+	2.33603	-0.340642	trpS	Tryptophan--tRNA ligase	A0A0H3C3N8	A0A0H3C3N8	20	74.7
21.4474	21.6245	21.9999	21.8793	21.9576	22.036		0.909492	0.237413	CCNA_00311	Zn-dependent protease family protein	A0A0H3C495	A0A0H3C495	20	58
23.3112	23.2717	23.2604	23.1063	23.1052	22.9611		1.24386	-0.153873	CCNA_00367	Phosphonates-binding protein	A0A0H3C4D8	A0A0H3C4D8	20	64.2
23.0706	23.1703	23.1754	22.8455	22.886	22.8738	+	4.17809	-0.26731	CCNA_00938	Acetyl-CoA acetyltransferase	A0A0H3C4Z7	A0A0H3C4Z7	20	62
19.6571	19.6472	19.0004	19.2311	19.1754	18.9886		0.448531	-0.202007	CCNA_00348	Methyl-accepting chemotaxis protein	A0A0H3C535	A0A0H3C535	20	37.2
19.9916	19.7286	18.8934	18.881	18.8514	18.7557	+	1.61203	-0.70616	CCNA_00726	Acyl-CoA dehydrogenase	A0A0H3C5E8	A0A0H3C5E8	20	53.8
22.6263	22.6095	22.7735	22.8019	22.8019	22.6913	+	1.33114	0.123074	CCNA_00109	Thioredoxin	A0A0H3C5Z7	A0A0H3C5Z7	20	82.3
19.5514	19.5491	19.44	19.7941	19.6796	19.6538	+	2.06715	0.255845	CCNA_00224	TonB-dependent receptor protein	A0A0H3C698	A0A0H3C698	20	42.4
20.3043	20.4356	20.3562	20.395	20.6343	20.7867		0.305954	0.104635	CCNA_01382	Long-chain-fatty-acid--CoA ligase	A0A0H3C6D9	A0A0H3C6D9	20	45.5
23.4145	23.547	23.5158	22.3913	22.4818	22.5719	+	6.14499	-0.999721	CCNA_00886	Aspartokinase	A0A0H3C6R1	A0A0H3C6R1	20	67.5
19.9654	19.9103	19.9479	19.8676	19.8549	19.8395		1.12189	-0.0567513	CCNA_00989	Acyl esterase protein	A0A0H3C6W3	A0A0H3C6W3	20	36.3
20.5476	20.4419	20.5284	20.3489	20.4044	20.4877		0.780739	-0.06532	ldtD	L,D-transpeptidase LdtD	A0A0H3C6Z6	A0A0H3C6Z6	20	47.6
18.0551	17.91	17.8139	17.5943	17.5122	17.5322	+	2.50499	-0.32404	CCNA_01077	Penicillin acylase	A0A0H3C741	A0A0H3C741	20	32.3
21.8245	21.8796	21.9365	22.076	22.0455	22.1103	+	3.39913	0.190189	CCNA_01636	Alkaline phosphatase	A0A0H3C7W8	A0A0H3C7W8	20	50.4
20.46	20.5445	21.1479	21.1355	21.1771	21.2599		1.16187	0.405237	astB	N-succinylarginine dihydrolase	A0A0H3C7Z8	A0A0H3C7Z8	20	56.1
20.0586	19.9165	19.6384	20.2643	20.2598	20.4491		1.19693	0.322496	CCNA_02062	DNA repair protein RecN	A0A0H3C835	A0A0H3C835	20	42.3
20.7807	20.8596	20.8977	21.1449	21.0814	20.9598	+	1.86129	0.212614	CCNA_01090	DUF4139 domain-containing protein	A0A0H3C8L8	A0A0H3C8L8	20	59.6
19.6234	19.62	18.673	19.3858	19.2564	19.1861		0.00749832	0.00548601	cckA	Histidine kinase	A0A0H3C8Q4	A0A0H3C8Q4	20	40.8
19.7565	19.839	20.2363	20.0833	20.1791	20.1683		0.485322	0.147587	glpK	Glycerol kinase	A0A0H3C917	A0A0H3C917	20	49.8
17.7565	17.8239	17.9963	18.0542	18.0269	18.0731	+	1.3281	0.162926	CCNA_01301	NAD-dependent formate dehydrogenase alpha subunit	A0A0H3C930	A0A0H3C930	20	31.1
20.7139	20.7373	20.2224	20.1216	20.0795	20.0112	+	1.48114	-0.416322	CCNA_01925	Aldehyde dehydrogenase	A0A0H3C9G0	A0A0H3C9G0	20	48.5
21.0775	21.2191	21.0065	20.8243	20.8456	20.8544	+	2.11977	-0.222653	metZ	O-succinylhomoserine sulfhydrylase	A0A0H3C9I9	A0A0H3C9I9	20	67.8
21.1244	21.2084	21.1256	21.0746	21.0564	21.2633		0.232744	-0.0322218	trpE	Anthranilate synthase component 1	A0A0H3C9J6	A0A0H3C9J6	20	47
19.8537	19.9583	20.2155	19.4807	19.3309	19.4336	+	3.36484	-0.579288	CCNA_01639	Beta-lactamase family protein	A0A0H3C9X4	A0A0H3C9X4	20	50.7
22.6501	22.6307	22.6525	22.5944	22.5566	22.594		0.299246	0.0684776	CCNA_02846	Periplasmic serine endoprotease DegP-like	A0A0H3CA51	A0A0H3CA51	20	55.1
22.7795	22.9149	23.5492	23.4102	23.5029	23.5458		0.916363	0.340921	CCNA_01750	3-oxoacyl-[acyl-carrier-protein] synthase 2	A0A0H3CA77	A0A0H3CA77	20	63.8
21.7529	21.9598	22.3959	22.1922	22.2351	22.2265		0.394072	0.141914	CCNA_02347	Phosphomannomutase/phosphoglucomutase	A0A0H3CAF5	A0A0H3CAF5	20	49.4
24.6849	24.5763	24.6904	24.5885	24.5934	24.4655		0.193343	-0.0313087	CCNA_03248	TonB-dependent receptor	A0A0H3CB68	A0A0H3CB68	20	60.5
19.4196	19.4481	19.6491	18.9003	19.0421	18.9641	+	3.44432	-0.589028	CCNA_02725	Choline dehydrogenase	A0A0H3CBD0	A0A0H3CBD0	20	42.2
22.4286	22.4412	21.7511	22.2496	22.1987	21.9062		0.0998275	0.0641809	CCNA_02252	Methylcrotonyl-CoA carboxylase carboxyl transferase subunit	A0A0H3CBL1	A0A0H3CBL1	20	47.7
22.6669	22.9466	23.361	22.8969	22.9107	23.3626		0.0222471	-0.0136337	argD	Acetylornithine aminotransferase	A0A0H3CBT1	A0A0H3CBT1	20	66.7
18.1023	18.1421	17.4715	17.7144	17.7296	17.5599		0.284511	-0.136549	CCNA_02473	Cobalt-zinc-cadmium resistance protein czcA	A0A0H3CC70	A0A0H3CC70	20	23.7
25.5592	25.631	25.3222	25.2575	25.3605	25.0739	+	1.3969	-0.252665	CCNA_03689	Alanine dehydrogenase	A0A0H3CC84	A0A0H3CC84	20	78.1
21.6678	21.7101	21.2093	21.2054	21.204	21.1848		1.27205	-0.293921	CCNA_03695	Aldehyde dehydrogenase	A0A0H3CCV8	A0A0H3CCV8	20	47.8
21.662	21.5697	20.7861	21.7782	21.7471	21.6658		0.504948	0.255649	dxs	1-deoxy-D-xylulose-5-phosphate synthase	B8GXC4	B8GXC4	20	39.8
21.4226	21.2861	21.3377	21.4007	21.3862	21.2965		0.00665101	0.000740051	cgtA	GTPase Obg/CgtA	B8GYI7	B8GYI7	20	68.9
20.3072	20.3329	20.9545	20.5904	20.7126	20.7173		0.204163	0.0914917	aroB	3-dehydroquinate synthase	B8H332	B8H332	20	65.7
19.3668	19.6324	19.6867	19.2619	19.2828	19.6954		0.645664	-0.19128	ilvD	Dihydroxy-acid dehydratase	B8H367	B8H367	20	38.9
21.318	21.291	20.9419	21.187	21.135	20.9911		0.182	-0.0540409	CCNA_00233	UDP-N-acetylglucosamine 4,6-dehydratase	A0A0H3C4S3	A0A0H3C4S3	19	52.5
23.0505	23.1646	22.7858	22.8959	22.862	22.7666		0.269705	-0.0763373	CCNA_00075	3-ketoacyl-CoA thiolase	A0A0H3C565	A0A0H3C565	19	60.1
20.1821	20.2348	19.3915	20.1318	20.0976	19.7974		0.312172	0.181106	CCNA_01164	O-linked N-acetylglucosamine transferase	A0A0H3C799	A0A0H3C799	19	30.8
20.7352	20.7236	20.6974	20.4743	20.5134	20.5449	+	3.18073	-0.18928	CCNA_01807	Acyl-acyl carrier protein synthetase	A0A0H3C7G6	A0A0H3C7G6	19	39.8
18.7538	18.7101	18.0068	18.3701	18.3048	18.276		0.406446	-0.171381	CCNA_00708	Cobaltochelatase cobT subunit	A0A0H3C7M1	A0A0H3C7M1	19	36
23.4103	23.527	23.1703	22.0361	21.8781	21.8222	+	4.55423	-1.34367	CCNA_01563	2-dehydro-3-deoxygluconokinase	A0A0H3C7R2	A0A0H3C7R2	19	52.2
19.6046	19.6664	20.3135	20.2984	20.3332	20.3895		1.07973	0.411864	CCNA_01285	Proline iminopeptidase	A0A0H3C7R9	A0A0H3C7R9	19	63.2
18.2039	18.1322	16.5474	18.1178	18.001	17.7672		0.438155	0.399793	ptsP	Phosphoenolpyruvate--protein phosphotransferase	A0A0H3C823	A0A0H3C823	19	27.1
20.6405	20.7256	20.4256	20.3679	20.1733	20.3862		1.16321	-0.227421	CCNA_01752	YicC-family protein	A0A0H3C858	A0A0H3C858	19	70.6
21.8101	21.9353	21.2263	20.958	20.8223	20.571		1.20898	-0.62182	sppA	Protease 4	A0A0H3C8B4	A0A0H3C8B4	19	41.4
21.5295	21.6768	21.4742	21.363	21.3534	21.2645	+	2.0859	-0.206498	purF	Amidophosphoribosyltransferase	A0A0H3C8U0	A0A0H3C8U0	19	46.4
21.9301	21.9765	21.2121	21.888	21.8205	21.4735		0.296658	0.171706	CCNA_01800	Pyruvate dehydrogenase E1 component subunit beta	A0A0H3C950	A0A0H3C950	19	45.8
22.4217	22.5614	22.31	22.4195	22.4359	22.3386		0.287837	0.079885	CCNA_01805	Dihydrolipoyl dehydrogenase	A0A0H3C955	A0A0H3C955	19	51.9
20.7303	20.8156	21.5592	21.3217	21.3357	21.4298		0.624332	0.28056	CCNA_02198	Trans-isoprenyl diphosphate synthase	A0A0H3C986	A0A0H3C986	19	65.2
23.075	22.9183	22.9515	22.6446	22.7371	22.5211	+	2.34678	-0.294998	nuoF	NADH-quinone oxidoreductase subunit F	A0A0H3C9B9	A0A0H3C9B9	19	56.9
21.3353	21.4052	21.2767	21.2524	21.1911	21.1621		0.232531	-0.0514369	CCNA_02085	Anhydromuramoyl-peptide exo-beta-N-acetylglucosaminidase	A0A0H3C9G9	A0A0H3C9G9	19	64.9
22.4517	22.3826	21.5699	21.8671	21.7379	21.9753		0.416164	-0.224168	secD	Protein translocase subunit SecD	A0A0H3C9Q4	A0A0H3C9Q4	19	39.1
19.5783	19.5272	18.6014	18.8564	18.7981	18.4877		0.895934	-0.472625	cysC	Multifunctional fusion protein	A0A0H3C9Q7	A0A0H3C9Q7	19	33.4
22.1245	21.7505	21.9134	21.8553	22.1112	21.8707		0.591292	0.211698	CCNA_01583	Phosphate-binding protein	A0A0H3C9T4	A0A0H3C9T4	19	53.5
23.0442	22.9711	22.6193	22.5634	22.5216	22.3243	+	1.34666	-0.321979	CCNA_02174	Multidrug resistance efflux pump	A0A0H3CA08	A0A0H3CA08	19	71.9
22.7536	22.8153	23.2494	22.8544	22.8532	22.8842		0.256499	-0.0763292	CCNA_02325	Ornithine carbamoyltransferase	A0A0H3CAE2	A0A0H3CAE2	19	64
19.9266	19.9189	19.472	19.2656	19.0656	19.162	+	1.99926	-0.531417	CCNA_02701	Xanthine dehydrogenase large subunit	A0A0H3CAI4	A0A0H3CAI4	19	31.5
21.9767	22.0361	22.0663	21.8348	21.8308	21.9289	+	1.8616	-0.128773	CCNA_02545	Alkaline phosphatase	A0A0H3CCE1	A0A0H3CCE1	19	45.2
21.3279	21.4357	21.9726	21.233	21.2928	21.5834		0.667647	-0.265077	CCNA_03510	Threonine synthase	A0A0H3CCG0	A0A0H3CCG0	19	57.8
22.2206	22.1788	22.2473	22.427	22.403	22.2638	+	1.94777	0.186251	tolB	Tol-Pal system protein TolB	A0A0H3CCV1	A0A0H3CCV1	19	49.9
20.8221	20.8557	20.458	19.632	19.7092	19.6101	+	1.85025	-0.774035	argJ	Arginine biosynthesis bifunctional protein ArgJ	A0A0H3CE38	A0A0H3CE38	19	51.4
20.8171	20.711	21.0832	21.0526	21.1186	21.0871		1.2367	0.198564	rfaE	Bifunctional protein HldE	A0A0H3CE81	A0A0H3CE81	19	42.9
21.4573	21.2851	20.248	21.3269	21.295	21.1455		0.372503	0.237593	hslU	ATP-dependent protease ATPase subunit HslU	B8GW06	B8GW06	19	42.3
21.6242	21.6307	21.7014	20.9807	20.9856	21.1357	+	2.74758	-0.503228	parB	Chromosome-partitioning protein ParB	B8GW30	B8GW30	19	83.9
21.5907	21.5785	20.9266	21.1722	21.1853	21.2185		0.511367	-0.177026	pyrG	CTP synthase	B8GW64	B8GW64	19	48.7
24.6159	24.7521	25.4355	24.8129	24.9087	25.0143		0.127605	-0.070303	tsf	Elongation factor Ts	B8GWS2	B8GWS2	19	85.6
19.9442	20.0234	20.6778	20.4011	20.3768	20.6914		0.356288	0.181201	hemC	Porphobilinogen deaminase	B8GXG1	B8GXG1	19	71.4
23.3618	23.3129	23.4763	23.1992	23.1616	23.0169	+	1.59047	-0.19945	dnaN	Beta sliding clamp	B8GXP6	B8GXP6	19	56.2
21.3968	21.4817	21.0262	20.7999	20.7535	20.8437	+	1.36791	-0.380222	pheS	Phenylalanine--tRNA ligase alpha subunit	B8H307	B8H307	19	47.6
22.6473	22.7434	22.6602	22.7833	22.7521	22.8279		1.23428	0.0859551	CCNA_00078	Acyl-CoA dehydrogenase	A0A0H3C3Q3	A0A0H3C3Q3	18	40.9
18.8713	18.8353	18.0887	18.4858	18.3849	18.2155		0.292918	-0.157583	cenK	Histidine kinase	A0A0H3C509	A0A0H3C509	18	36.3
17.9385	17.9547	16.7581	17.1642	17.1427	17.1287		0.518057	-0.349675	pbpX	Peptidoglycan glycosyltransferase	A0A0H3C6C5	A0A0H3C6C5	18	28
22.3654	22.444	22.4123	22.0552	21.9173	22.0017	+	3.86703	-0.376657	CCNA_01183	Zinc dependent phospholipase C/S1-P1 nuclease-family protein	A0A0H3C6P5	A0A0H3C6P5	18	59.6
19.8984	19.6677	18.2395	19.7169	19.6788	19.4972		0.258588	0.24772	CCNA_00413	Poly(A) polymerase/tRNA-nucleotidyltransferase	A0A0H3C6S6	A0A0H3C6S6	18	49.2
19.2344	19.4142	19.7751	20.3469	20.3649	20.2942	+	3.56324	0.865305	CCNA_01012	N-formimino-L-glutamate deiminase	A0A0H3C6Y1	A0A0H3C6Y1	18	60.6
17.9244	18.0847	17.988	18.1663	18.2176	18.5601	+	1.77028	0.307599	CCNA_01189	TonB-dependent receptor	A0A0H3C7B9	A0A0H3C7B9	18	21.1
21.2526	21.232	21.298	20.9978	21.0844	21.0852	+	2.10581	-0.253718	CCNA_00601	MoxR-like ATPase	A0A0H3C7C5	A0A0H3C7C5	18	67.5
19.6514	19.7853	19.5448	19.7727	19.7184	19.6496		0.66083	0.101849	CCNA_01274	Aldehyde dehydrogenase (NAD(+))	A0A0H3C7Q9	A0A0H3C7Q9	18	44.4
22.8869	22.8827	23.0023	23.0245	22.9724	22.9488		1.20174	0.085712	CCNA_01575	Glucose / sorbosone dehydrogenase	A0A0H3C7S1	A0A0H3C7S1	18	55.6
19.97	19.8716	19.8686	20.2123	20.2414	20.1237	+	3.18408	0.289201	CCNA_01955	Zinc metalloprotease	A0A0H3C7U4	A0A0H3C7U4	18	42.7
22.3704	22.6206	22.2217	21.7083	21.8632	21.98	+	2.49304	-0.520172	CCNA_01369	Acyl-CoA dehydrogenase, short-chain specific	A0A0H3C7X5	A0A0H3C7X5	18	45.4
21.7748	21.9038	21.8259	21.6482	21.6283	21.6699	+	2.50811	-0.162988	glpX	Fructose-1,6-bisphosphatase	A0A0H3C840	A0A0H3C840	18	55.5
19.915	19.8825	20.2371	20.0898	20.1695	19.8709		0.193885	0.0529404	CCNA_01517	AraR_C domain-containing protein	A0A0H3C851	A0A0H3C851	18	67
19.605	19.6014	18.8601	19.5647	19.5584	19.4128		0.141494	0.0713181	flbA	FlbA protein	A0A0H3C8A0	A0A0H3C8A0	18	33.1
19.523	19.3314	18.9087	20.113	20.2155	20.1383	+	1.89933	0.698707	popA	Cyclic di-GMP effector protein PopA	A0A0H3C8I4	A0A0H3C8I4	18	44.9
21.0366	21.2755	21.3702	21.6405	21.8332	22.0316	+	2.19591	0.538443	CCNA_01677	Carboxypeptidase G2	A0A0H3C8N3	A0A0H3C8N3	18	63.8
22.5916	22.558	21.7163	22.4752	22.3546	22.2251		0.333121	0.199184	pdhA	Pyruvate dehydrogenase E1 component subunit alpha	A0A0H3C8U6	A0A0H3C8U6	18	53.4
22.9985	23.0291	23.2049	23.039	23.0948	23.1025		0.287376	0.0380859	CCNA_02540	N-acyl-L-amino acid amidohydrolase	A0A0H3C9C6	A0A0H3C9C6	18	58.8
18.2144	18.7063	17.5875	17.1851	17.1	17.1334		1.12802	-0.744606	topA	DNA topoisomerase 1	A0A0H3CA12	A0A0H3CA12	18	23.4
21.1438	21.1188	21.1234	21.1278	21.1832	21.0592		0.252375	0.0193682	CCNA_02401	SalR-family ligand-binding transcriptional regulator	A0A0H3CAD0	A0A0H3CAD0	18	55.7
22.7618	22.8432	23.0764	21.8727	21.709	21.7472	+	4.84143	-1.10359	CCNA_02915	TldD/PmbA family protein	A0A0H3CB00	A0A0H3CB00	18	49.2
20.5922	20.6083	21.1722	20.8455	20.9073	20.8498		0.0719228	0.0323935	CCNA_03206	L-serine dehydratase	A0A0H3CB11	A0A0H3CB11	18	45.5
21.0563	21.0638	21.074	21.0904	21.0045	21.0494		0.264736	0.0376596	CCNA_03299	Outer membrane protein oprM	A0A0H3CB93	A0A0H3CB93	18	48.3
21.2962	21.2654	20.9264	21.159	21.1318	20.9937		0.274318	-0.0652461	CCNA_02180	Iron-sulfur cluster carrier protein	A0A0H3CBE0	A0A0H3CBE0	18	59.8
20.6894	20.5833	20.6765	20.6579	20.6863	20.5217		0.159608	0.0258265	CCNA_03249	TonB-dependent receptor	A0A0H3CBW4	A0A0H3CBW4	18	52.1
21.7467	21.7493	21.7798	21.5394	21.5834	21.488	+	3.12525	-0.195782	CCNA_02457	Nitropropane dioxygenase/trans-enoyl-CoA reductase family protein	A0A0H3CC55	A0A0H3CC55	18	66.9
19.7578	19.6792	20.3652	20.2153	20.1959	20.1994		0.427627	0.185258	ispH	4-hydroxy-3-methylbut-2-enyl diphosphate reductase	A0A0H3CCC9	A0A0H3CCC9	18	69.9
21.6508	21.7394	22.025	21.7115	21.7796	21.8972		0.215907	-0.0663528	CCNA_03314	Ferredoxin--NADP(+) reductase	A0A0H3CCT2	A0A0H3CCT2	18	61.6
18.9737	19.0182	19.5911	19.4904	19.4641	19.4208		0.717508	0.224135	CCNA_03315	Molybdopterin molybdenumtransferase	A0A0H3CCZ0	A0A0H3CCZ0	18	61
18.2232	18.1755	17.7837	17.8301	17.694	17.3173		1.02351	-0.355969	CCNA_02935	Methyl-accepting chemotaxis protein	A0A0H3CDH1	A0A0H3CDH1	18	32.3
21.0145	21.1636	21.766	21.6773	21.7303	21.9891		0.896465	0.384811	CCNA_03527	Glutamate--cysteine ligase	A0A0H3CDJ0	A0A0H3CDJ0	18	43.3
21.1271	20.9009	20.3301	21.0805	20.9343	20.4394		0.247125	0.149611	glmM	Phosphoglucosamine mutase	B8GXK7	B8GXK7	18	49.1
19.3692	19.3914	19.179	19.4715	19.399	19.3464		1.15374	0.157769	xseA	Exodeoxyribonuclease 7 large subunit	B8GYM1	B8GYM1	18	40
23.3706	23.3806	22.5031	23.3059	23.1802	22.8457		0.339018	0.231193	rplB	50S ribosomal protein L2	B8H4D7	B8H4D7	18	62
23.7009	23.5677	22.945	23.4682	23.3441	22.8547		0.0338918	0.0291228	rpoA	DNA-directed RNA polymerase subunit alpha	B8H4F8	B8H4F8	18	73.1
22.2601	22.2794	23.0183	22.6418	22.6826	22.7133		0.144703	0.0803585	pgk	Phosphoglycerate kinase	B8H4J9	B8H4J9	18	47.5
21.1165	21.1803	21.1242	20.8716	21.0032	21.0219	+	2.33884	-0.164706	era	GTPase Era	B8H630	B8H630	18	63.3
17.2081	17.1617	17.3542	17.2618	17.196	17.0936		0.646559	-0.0743599	CCNA_00573	TonB-dependent receptor	A0A0H3C423	A0A0H3C423	17	24.5
19.3855	19.4831	19.3482	19.8821	19.9177	20.0501	+	1.35111	0.406399	CCNA_00465	UDP-galactopyranose mutase	A0A0H3C4Q9	A0A0H3C4Q9	17	53.2
22.1374	22.2792	21.3963	22.5569	22.5219	22.1398		1.10025	0.748595	sucB	Dihydrolipoyllysine-residue succinyltransferase component of 2-oxoglutarate dehydrogenase complex	A0A0H3C529	A0A0H3C529	17	52
21.5952	21.5902	21.7936	21.7825	21.7446	21.7622		0.911383	0.0919552	CCNA_00302	Imidazolonepropionase-related amidohydrolase	A0A0H3C5L3	A0A0H3C5L3	17	56.2
21.0216	21.0222	21.0673	20.8996	20.9614	20.9392	+	2.42507	-0.130507	prfA	Peptide chain release factor 1	A0A0H3C5V3	A0A0H3C5V3	17	55.1
18.1497	18.2808	18.5663	18.289	17.9917	18.0834		1.05043	-0.219717	CCNA_00487	Alkaline phosphatase	A0A0H3C5Z5	A0A0H3C5Z5	17	42.7
20.8263	20.7535	19.8136	20.0364	19.9514	19.873		0.586789	-0.341803	rsaE	Membrane fusion protein (MFP) family protein	A0A0H3C6E1	A0A0H3C6E1	17	47
18.7041	18.5982	17.3992	18.3207	18.2804	18.0827		0.0436741	0.0406647	dnaX	DNA polymerase III subunit gamma/tau	A0A0H3C6E2	A0A0H3C6E2	17	28.1
21.6415	21.4635	21.1622	21.5511	21.5445	21.3285		0.059084	0.0190563	CCNA_01412	Acyl-CoA dehydrogenase, short-chain specific	A0A0H3C6G8	A0A0H3C6G8	17	63.8
20.2742	20.3462	19.9086	20.1214	20.0442	19.9662		0.221394	-0.0742035	CCNA_00773	Carboxypeptidase S	A0A0H3C6J6	A0A0H3C6J6	17	47.8
19.9792	20.0762	20.0505	19.8832	19.8384	19.8686	+	2.53119	-0.194833	CCNA_00968	Gluconate kinase	A0A0H3C6T3	A0A0H3C6T3	17	39.1
21.7382	21.7457	22.2585	22.1122	22.1662	22.2703		0.565947	0.196327	ychF	Ribosome-binding ATPase YchF	A0A0H3C709	A0A0H3C709	17	59
19.7504	19.8351	19.4626	19.3881	19.3138	19.3355	+	1.43172	-0.300584	iolD	Myo-inositol catabolism protein IolD	A0A0H3C735	A0A0H3C735	17	36
17.5383	17.4756	17.6709	17.3069	17.3241	17.2194		1.15703	-0.18624	CCNA_00578	Family 67 glycosyl hydrolase protein	A0A0H3C783	A0A0H3C783	17	25.9
19.0903	19.1192	19.1057	19.2255	19.1486	19.1415	+	1.95339	0.0826163	lpxB	Lipid-A-disaccharide synthase	A0A0H3C7X4	A0A0H3C7X4	17	50.5
22.5603	22.5577	22.5155	21.7213	21.7124	21.8998	+	3.86729	-0.682819	ibpA	Inositol ABC transporter, periplasmic inositol-binding protein IbpA	A0A0H3C834	A0A0H3C834	17	63.8
20.2823	20.3055	20.7523	20.1661	20.2231	20.0858	+	1.37255	-0.291778	flgE	Flagellar hook protein FlgE	A0A0H3C878	A0A0H3C878	17	41.6
20.5667	20.5817	20.9968	21.433	21.5053	21.4078	+	2.46906	0.645071	perA	Perosamine synthetase PerA	A0A0H3C8J5	A0A0H3C8J5	17	52.3
17.8202	17.6533	16.8951	17.0978	17.1102	16.6912		0.826373	-0.41549	ntrY	Histidine kinase	A0A0H3C8W0	A0A0H3C8W0	17	27.7
21.1262	21.1049	20.8799	20.8479	20.7313	20.6807		1.06521	-0.212091	bcerS	Bacterial ceramide synthase	A0A0H3C8X0	A0A0H3C8X0	17	50
20.3811	20.3487	20.0612	20.2367	20.1532	20.0724		0.250998	-0.057344	ppx1	Exopolyphosphatase	A0A0H3C928	A0A0H3C928	17	33.7
19.6452	19.7059	19.197	19.4911	19.4379	19.262		0.114334	-0.0494928	CCNA_01335	ABC-type multidrug transport system, ATPase component	A0A0H3C936	A0A0H3C936	17	63.9
20.7074	20.7925	21.0071	20.7869	20.82	20.8162		0.260774	-0.0414205	CCNA_02458	Methylmalonyl-CoA mutase beta subunit	A0A0H3C946	A0A0H3C946	17	51.1
17.9647	17.9728	18.2481	17.795	17.7039	17.8479	+	2.04114	-0.295689	CCNA_01609	Alkyl sulfatase	A0A0H3C9V8	A0A0H3C9V8	17	35.3
17.9952	17.9404	17.969	18.0115	18.0762	17.8999		0.503071	0.0501342	CCNA_01699	LacI-family transcriptional regulator	A0A0H3CA26	A0A0H3CA26	17	63.3
20.6743	20.7294	20.9608	20.6849	20.6837	20.7849		0.507003	-0.0932388	murE	UDP-N-acetylmuramoyl-L-alanyl-D-glutamate--2,6-diaminopimelate ligase	A0A0H3CAA4	A0A0H3CAA4	17	59.1
20.4773	20.5218	21.1516	20.8421	20.8805	20.8504		0.213644	0.093183	CCNA_03028	Prephenate dehydratase	A0A0H3CAK0	A0A0H3CAK0	17	77.4
21.1273	21.1651	20.796	20.7805	20.661	20.5426		0.914706	-0.259633	CCNA_03163	Parvulin-like PPIase	A0A0H3CAX1	A0A0H3CAX1	17	62.2
20.0765	20.1772	20.1528	20.0742	20.0285	19.8186		0.495644	-0.0952425	CCNA_03009	Nicotinate-nucleotide diphosphorylase (carboxylating)	A0A0H3CB69	A0A0H3CB69	17	77
21.4099	21.3341	22.0261	22.0679	22.0916	21.9847		1.1031	0.383073	CCNA_02756	Competence/damage-inducible protein CinA	A0A0H3CBF9	A0A0H3CBF9	17	94
22.6544	22.6364	22.7795	22.7396	22.78	22.737		1.0056	0.139042	CCNA_02900	N-acyl-L-amino acid amidohydrolase	A0A0H3CBR1	A0A0H3CBR1	17	56.8
21.6107	21.4946	21.4867	21.7283	21.6733	21.4275		0.749785	0.115904	CCNA_03239	Putrescine-binding periplasmic protein	A0A0H3CBV6	A0A0H3CBV6	17	54.9
20.2929	19.9093	19.6592	19.9491	19.7594	19.4582		0.298896	-0.146555	CCNA_03300	RND family efflux transporter, MFP subunit	A0A0H3CC02	A0A0H3CC02	17	78.6
20.7055	20.6594	20.4632	20.6139	20.5452	20.4837		0.342453	-0.054894	xylR	Transcriptional regulator xylR	A0A0H3CCI6	A0A0H3CCI6	17	53.8
20.0477	20.1882	20.3695	21.7885	21.7476	21.7867	+	6.40428	1.59096	hisC	Histidinol-phosphate aminotransferase	A0A0H3CCK6	A0A0H3CCK6	17	66.9
21.3715	21.5346	21.969	21.9523	21.9139	21.881		1.13599	0.299428	CCNA_03726	3-amino-5-hydroxybenzoic acid synthase family	A0A0H3CCY7	A0A0H3CCY7	17	55.2
21.828	21.9005	21.7457	21.6027	21.5895	21.4303	+	1.66381	-0.231968	CCNA_02747	Lipoprotein	A0A0H3CD03	A0A0H3CD03	17	74.4
20.2746	20.3502	20.8741	20.8113	20.9235	20.821		0.784574	0.265598	CCNA_03640	Phenylpropionate dioxygenase ferredoxin reductase subunit	A0A0H3CFH7	A0A0H3CFH7	17	51.5
17.3352	17.2458	16.1465	16.7747	17.0092	16.4518		0.091109	-0.0810909	dnaE1	DNA polymerase III subunit alpha	B8GWS6	B8GWS6	17	15.3
22.4188	22.7071	22.6178	22.4879	22.5223	22.8111		0.0125217	0.00399828	proS	Proline--tRNA ligase	B8GWT1	B8GWT1	17	55.8
23.8296	23.9186	23.0171	23.4697	23.3456	23.096		0.148629	-0.108868	rpsD	30S ribosomal protein S4	B8H053	B8H053	17	72.7
20.915	20.8223	20.5627	20.7922	20.7615	20.7149		0.0880479	-0.0186534	murG	UDP-N-acetylglucosamine--N-acetylmuramyl-(pentapeptide) pyrophosphoryl-undecaprenol N-acetylglucosamine transferase	B8H091	B8H091	17	53.2
20.5025	20.3836	20.4484	20.8899	20.903	20.8366	+	2.34103	0.348342	murD	UDP-N-acetylmuramoylalanine--D-glutamate ligase	B8H096	B8H096	17	39.5
24.5384	24.555	23.7608	24.1322	24.0222	23.8286		0.129487	-0.0901799	rplA	50S ribosomal protein L1	B8H0P3	B8H0P3	17	70.7
21.9355	21.956	21.2939	21.5131	21.4184	21.3521		0.668667	-0.238292	accA	Acetyl-coenzyme A carboxylase carboxyl transferase subunit alpha	B8H2N7	B8H2N7	17	60
18.0987	18.1963	18.6666	19.5623	19.5034	19.4966	+	3.6722	1.14982	hutI	Imidazolonepropionase	B8H2S2	B8H2S2	17	51.9
18.7642	18.5545	17.7633	18.7569	18.8666	18.5552		0.655169	0.325272	CCNA_00088	HerA helicase-related ATPase	A0A0H3C2P9	A0A0H3C2P9	16	37.9
19.4589	19.0731	19.9495	19.1949	19.3189	18.8093		0.412735	-0.225794	CCNA_00103	Glutathione hydrolase proenzyme	A0A0H3C2R7	A0A0H3C2R7	16	29.4
21.7009	21.8076	21.8996	22.1722	22.1808	22.0278	+	2.99027	0.333627	gshB	Glutathione synthetase	A0A0H3C3V4	A0A0H3C3V4	16	60.6
21.934	22.0649	22.717	21.4965	21.6692	21.6444	+	1.7546	-0.683013	leuB	3-isopropylmalate dehydrogenase	A0A0H3C4N8	A0A0H3C4N8	16	62
23.5434	23.6334	23.8776	23.5288	23.4775	23.4031		1.13846	-0.179769	CCNA_00215	SapC surface layer protein	A0A0H3C4Q7	A0A0H3C4Q7	16	69.8
22.57	22.5216	23.1106	22.7731	22.7593	22.269		0.226226	-0.101754	dapD	2,3,4,5-tetrahydropyridine-2,6-dicarboxylate N-succinyltransferase	A0A0H3C4Y5	A0A0H3C4Y5	16	50.7
18.7346	18.835	18.275	18.5991	18.4217	18.4483		0.179946	-0.0742035	CCNA_00307	Phospholipid-lipopolysaccharide ABC transporter	A0A0H3C504	A0A0H3C504	16	39.4
22.6656	22.8231	23.3495	22.1211	22.3535	22.3285	+	2.04862	-0.696367	astB	N-succinylarginine dihydrolase	A0A0H3C554	A0A0H3C554	16	56.1
21.239	21.158	19.6	21.2645	21.1674	20.8071		0.514062	0.470372	rsaD	Type I protein secretion ATP-binding protein RsaD	A0A0H3C5F7	A0A0H3C5F7	16	38.4
18.1908	17.8754	15.8347	17.894	17.8733	17.4137		0.199427	0.280702	divJ	Histidine kinase	A0A0H3C5M8	A0A0H3C5M8	16	30.8
19.9154	19.7512	18.6721	19.4641	19.4308	19.2249		0.245617	-0.179722	CCNA_01121	MA superfamily peptidase	A0A0H3C5N3	A0A0H3C5N3	16	42.3
18.5043	18.5302	17.2382	18.002	17.9467	17.8916		0.193792	-0.150532	CCNA_00656	Site-specific DNA-methyltransferase (adenine-specific)	A0A0H3C6A9	A0A0H3C6A9	16	31.4
16.9468	16.9046	17.1005	17.0628	17.0665	17.0099		0.996957	0.0994692	sapA	Secreted protease sapA	A0A0H3C6K3	A0A0H3C6K3	16	31.5
20.55	20.5753	20.8862	20.616	20.7036	20.5501		0.154204	0.0424018	CCNA_01654	Cyclophilin-type peptidylprolyl cis-trans isomerase	A0A0H3C747	A0A0H3C747	16	68.8
20.9234	21.0092	21.5829	21.6049	21.6405	21.7417	+	1.3625	0.435937	astD	N-succinylglutamate 5-semialdehyde dehydrogenase	A0A0H3C761	A0A0H3C761	16	43.1
17.6351	17.6601	16.8552	17.4412	17.2929	17.1644		0.134863	-0.0734329	CCNA_01777	Histidine kinase	A0A0H3C7D7	A0A0H3C7D7	16	34.6
19.3044	19.3252	18.667	18.8629	18.781	18.5831		0.64163	-0.262207	CCNA_00657	Type I restriction-modification system specificity subunit	A0A0H3C7H7	A0A0H3C7H7	16	38.9
17.5145	17.5313	18.182	18.4262	18.4262	18.5679	+	1.65491	0.610353	CCNA_01843	Malate synthase	A0A0H3C7J5	A0A0H3C7J5	16	34.1
20.0146	19.7264	18.9597	19.6593	19.788	19.5262		0.046768	-0.0344172	CCNA_01522	ATP-dependent protease subunit	A0A0H3C7K1	A0A0H3C7K1	16	63.3
21.4226	21.244	19.9627	20.8084	20.6806	20.5846		0.186135	-0.164184	mreB	Cell shape-determining protein MreB	A0A0H3C7V4	A0A0H3C7V4	16	52.2
21.9223	21.9263	21.9233	21.9236	21.8757	21.7842		0.218831	-0.0283327	CCNA_01508	Cystine-binding protein	A0A0H3C890	A0A0H3C890	16	80.1
21.3224	21.3997	22.1367	21.7322	21.7595	22.021		0.295182	0.157136	CCNA_02213	Old yellow enzyme (OYE)-family NADH:flavin oxidoreductase	A0A0H3C8H7	A0A0H3C8H7	16	50.7
21.0675	21.053	20.9495	21.2842	21.3246	21.4322	+	2.39889	0.265554	sufC	ATP-dependent transporter SufC	A0A0H3C8K7	A0A0H3C8K7	16	67.1
19.0334	18.9416	18.764	18.754	18.6983	18.6032		1.25403	-0.175581	CCNA_01644	Chemotaxis motB protein	A0A0H3C8L1	A0A0H3C8L1	16	58.7
23.1163	23.0948	22.9257	22.5721	22.4592	22.3691	+	1.89441	-0.444355	CCNA_01724	Conserved hypothetical membrane protein	A0A0H3C8N5	A0A0H3C8N5	16	71.2
19.1617	19.0662	18.9423	19.0947	19.0603	19.1871		0.379851	0.0461612	CCNA_02333	Lipid A biosynthesis lauroyl acyltransferase	A0A0H3C8T4	A0A0H3C8T4	16	41.1
20.9944	21.0049	21.2188	20.0732	20.12	19.9729	+	5.17103	-0.975174	CCNA_02130	Pyruvate kinase	A0A0H3C915	A0A0H3C915	16	44.3
20.7234	20.8114	21.3876	21.166	21.2979	21.2308		0.614253	0.228923	CCNA_02150	Dimethylallyltransferase/geranyltranstransferase	A0A0H3C9P5	A0A0H3C9P5	16	59.2
22.1471	22.1051	22.2724	21.0571	21.0852	21.1655	+	5.58953	-1.01525	CCNA_02179	Long-chain fatty acid transport protein	A0A0H3CA13	A0A0H3CA13	16	41.9
20.1807	20.2763	19.6742	18.2937	18.2314	18.2696	+	4.14672	-1.65845	CCNA_02185	Acetolactate synthase	A0A0H3CA17	A0A0H3CA17	16	33.6
19.8744	19.9311	20.5747	20.3421	20.4386	20.5371		0.698028	0.257666	CCNA_02696	AtzE family amidohydrolase	A0A0H3CAH9	A0A0H3CAH9	16	52.6
20.5062	20.3195	19.9123	20.4248	20.3712	20.5329		0.513373	0.150258	CCNA_02402	Methyl-accepting chemotaxis protein	A0A0H3CAJ9	A0A0H3CAJ9	16	40.5
19.906	19.8651	19.5636	19.7509	19.7688	19.6119		0.00972238	0.00337315	CCNA_02472	Cobalt-zinc-cadmium resistance protein czcB	A0A0H3CAR0	A0A0H3CAR0	16	40.7
20.2742	20.2801	19.8278	19.7627	19.6513	19.5008	+	1.46048	-0.398885	CCNA_02526	Dihydroorotase	A0A0H3CAV9	A0A0H3CAV9	16	53.1
21.9928	22.1034	22.7493	22.4474	22.4989	22.6099		0.357886	0.167132	ilvE	Branched-chain-amino-acid aminotransferase	A0A0H3CB77	A0A0H3CB77	16	53.7
22.9287	23.1759	23.8876	23.631	23.6337	23.6843		0.443743	0.241901	CCNA_02164	Glutamate dehydrogenase/leucine dehydrogenase	A0A0H3CBC2	A0A0H3CBC2	16	68.8
20.0083	19.8413	18.8759	19.4168	19.333	18.9136		0.49901	-0.322814	CCNA_02304	DUF2125 domain-containing protein	A0A0H3CBR5	A0A0H3CBR5	16	52.2
19.0955	19.0906	18.6498	18.9038	18.8794	18.6652		0.263687	-0.0831299	CCNA_02364	Methyl-accepting chemotaxis protein	A0A0H3CBW6	A0A0H3CBW6	16	27
22.3267	22.3014	21.9367	22.0559	21.9893	21.6784		0.24974	-0.116551	CCNA_02447	PspA/IM30 family regulatory protein	A0A0H3CC43	A0A0H3CC43	16	64.7
20.8634	20.7112	20.1763	20.5971	20.5538	20.5586		0.130087	-0.0527673	CCNA_03115	Cobaltochelatase cobS subunit	A0A0H3CCB1	A0A0H3CCB1	16	51.5
18.5355	18.8258	19.491	19.2299	19.6298	19.383		0.888211	0.418903	CCNA_03092	Cytochrome P450 family protein	A0A0H3CCC4	A0A0H3CCC4	16	46.7
17.966	18.0818	18.1687	18.1612	18.2433	18.2597	+	1.63775	0.165588	CCNA_03126	Phospholipase C	A0A0H3CCF7	A0A0H3CCF7	16	33.4
19.9016	19.9836	20.5544	20.4308	20.5487	20.6053		0.909668	0.319976	CCNA_03774	Citrate lyase beta chain/citryl-CoA lyase subunit	A0A0H3CCF9	A0A0H3CCF9	16	63.7
20.0259	20.1653	19.7296	19.8714	19.6696	19.7689		0.780054	-0.174097	gltD	Glutamate synthase (NADPH) small chain GltD	A0A0H3CCY2	A0A0H3CCY2	16	43.9
20.0176	20.1721	20.7788	20.5668	20.704	20.8627		0.636975	0.285404	CCNA_03732	N-acyl-D-glucosamine 2-epimerase	A0A0H3CCZ1	A0A0H3CCZ1	16	50
17.8042	17.836	18.0861	17.8998	18.0278	17.9617		0.535612	0.0956531	CCNA_03743	Beta-lactamase family protein	A0A0H3CD04	A0A0H3CD04	16	38.8
18.3661	18.3744	18.269	18.6901	18.7355	18.7876	+	1.93442	0.310046	CCNA_03500	FAD/FMN-containing dehydrogenase	A0A0H3CD86	A0A0H3CD86	16	41.2
18.4008	18.1111	18.0472	18.5312	18.592	18.4934	+	1.52452	0.277407	hfsK	GNAT-family holdfast biogenesis protein HfsK	A0A0H3CE47	A0A0H3CE47	16	47.6
20.4516	20.3915	20.943	20.9062	20.9626	21.0912		1.23754	0.350001	ftsY	Signal recognition particle receptor FtsY	A0A0H3CEE0	A0A0H3CEE0	16	66.8
21.6909	21.5178	21.7114	21.5558	21.5992	21.4227		0.0559488	0.0174413	CCNA_03909	Tat pathway signal sequence domain protein	A0A0H3ID02	A0A0H3ID02	16	64.2
24.9776	25.0447	24.7876	24.7433	24.6684	24.6206	+	1.38833	-0.205193	mdh	Malate dehydrogenase	B8GVT2	B8GVT2	16	61.6
21.453	21.2698	21.4532	21.4632	21.4173	21.3499		0.0299889	-0.00473309	hemE	Uroporphyrinogen decarboxylase	B8GW41	B8GW41	16	53
21.2076	21.4435	21.7742	21.5325	21.5845	21.6796		0.262102	0.0937772	thiG	Thiazole synthase	B8GWN0	B8GWN0	16	54.3
22.1289	22.211	22.7114	21.3671	21.4573	21.5488	+	2.80742	-0.931797	leuC	3-isopropylmalate dehydratase large subunit	B8GY66	B8GY66	16	41.1
22.0678	22.1674	21.8419	21.6996	21.617	21.578	+	1.6347	-0.320917	argB	Acetylglutamate kinase	B8GYF5	B8GYF5	16	66.8
21.4702	21.4086	20.3759	20.8887	20.778	20.3989		0.440935	-0.295669	glmU	Bifunctional protein GlmU	B8GYT1	B8GYT1	16	48.9
24.3683	24.4073	23.8671	23.8909	23.8681	23.68		0.561689	-0.239123	rplY	50S ribosomal protein L25	B8GZU9	B8GZU9	16	79.7
21.7201	21.6554	21.5713	21.5437	21.5215	21.5459	+	1.88397	-0.112037	prs	Ribose-phosphate pyrophosphokinase	B8GZV1	B8GZV1	16	52.6
21.1212	21.2334	20.9023	21.7558	21.6544	21.459	+	2.37007	0.65204	hutH	Histidine ammonia-lyase	B8H2S1	B8H2S1	16	46.8
20.2201	19.9419	19.4297	19.8172	19.8035	19.8652		0.0520985	-0.0259132	rpoH	RNA polymerase sigma factor RpoH	B8H3C3	B8H3C3	16	62.7
23.0011	23.3021	21.9197	23.1653	23.0287	22.7905		0.592163	0.437004	rpsC	30S ribosomal protein S3	B8H4E0	B8H4E0	16	55.2
23.044	23.1005	22.6983	22.6317	22.5579	22.3722		1.28614	-0.327681	gcvPA	Probable glycine dehydrogenase (decarboxylating) subunit 1	B8H4V4	B8H4V4	16	40.4
21.4922	21.5265	20.9549	21.0628	20.9594	20.9099		0.785283	-0.255836	accD	Acetyl-coenzyme A carboxylase carboxyl transferase subunit beta	B8H660	B8H660	16	49.2
20.6925	20.6935	20.7526	20.5369	20.5082	20.7261		0.981319	-0.100738	aroA	3-phosphoshikimate 1-carboxyvinyltransferase	B8H6A8	B8H6A8	16	49.4
24.211	24.3908	23.9806	24.1975	24.23	24.1673		0.0786961	-0.019968	sucD	Succinate--CoA ligase [ADP-forming] subunit alpha	A0A0H3C3C4	A0A0H3C3C4	15	73.8
19.3814	19.5145	18.9138	18.9052	18.9519	18.8587		0.902494	-0.299989	CCNA_00366	Phosphonates transport ATP-binding protein phnC	A0A0H3C3F1	A0A0H3C3F1	15	62.5
17.4759	17.5086	17.7762	18.1222	18.2283	18.0227	+	2.80686	0.483779	CCNA_00579	Endonuclease	A0A0H3C426	A0A0H3C426	15	25.7
19.8481	19.8292	19.6027	19.6776	19.6878	19.7856		0.132221	-0.0220342	CCNA_00732	GumN superfamily protein	A0A0H3C4G8	A0A0H3C4G8	15	44.9
19.4568	19.5368	19.9241	19.9501	19.953	19.999	+	1.44244	0.29478	CCNA_00405	Short chain dehydrogenase	A0A0H3C4I2	A0A0H3C4I2	15	59.3
23.4976	23.4974	23.7947	23.9158	24.083	24.1453	+	1.61654	0.375407	CCNA_00764	Electron transfer flavoprotein beta subunit	A0A0H3C4K0	A0A0H3C4K0	15	71
18.5038	18.3966	17.3375	17.6517	17.5485	17.2276		0.744864	-0.480075	CCNA_01050	ABC transporter ATP-binding protein	A0A0H3C5C8	A0A0H3C5C8	15	35.6
21.0656	21.1103	21.9165	21.4514	21.4667	21.4737		0.112676	0.0643339	CCNA_00211	Porphyromonas-type peptidyl-arginine deiminase	A0A0H3C5E1	A0A0H3C5E1	15	56.7
20.4117	20.2374	18.649	19.8627	19.679	19.5258		0.0912445	-0.105057	CCNA_00749	Ferrous iron transport protein B	A0A0H3C5G5	A0A0H3C5G5	15	24.6
20.3902	20.4843	20.4448	20.345	20.3922	20.5066		0.0164564	-0.00205564	CCNA_01105	Alpha/beta hydrolase family protein	A0A0H3C5J8	A0A0H3C5J8	15	64.5
20.405	20.4694	20.9345	20.8261	20.8774	20.7462		0.784366	0.200054	CCNA_00397	Acetolactate synthase	A0A0H3C5S6	A0A0H3C5S6	15	44.9
18.9042	18.9046	18.9745	18.5945	18.6202	18.7336	+	2.33016	-0.303675	miaB	tRNA-2-methylthio-N(6)-dimethylallyladenosine synthase	A0A0H3C5U7	A0A0H3C5U7	15	41.5
20.7856	20.8808	21.1704	21.1218	21.1716	21.211		0.839034	0.186396	ispG	4-hydroxy-3-methylbut-2-en-1-yl diphosphate synthase (flavodoxin)	A0A0H3C5U8	A0A0H3C5U8	15	42.3
16.6099	16.6486	16.5263	16.0111	16.1832	16.0189	+	2.89447	-0.50004	CCNA_00700	TonB-dependent receptor	A0A0H3C632	A0A0H3C632	15	33.7
20.5509	20.5607	19.9598	20.2211	20.1175	19.9507		0.380608	-0.159857	CCNA_00217	Thiol:disulfide interchange protein DsbD	A0A0H3C693	A0A0H3C693	15	27.7
19.187	19.3088	19.0166	18.6946	18.636	18.9444	+	1.90329	-0.361969	fliF	Flagellar M-ring protein	A0A0H3C6R7	A0A0H3C6R7	15	31.4
18.447	18.5334	18.2845	18.586	18.5691	18.7168		0.493703	0.103347	mnmA	tRNA-specific 2-thiouridylase MnmA	A0A0H3C6U5	A0A0H3C6U5	15	45.5
19.5977	19.7266	19.7242	19.5827	19.6009	19.5322	+	1.55075	-0.106106	CCNA_00957	Porin O	A0A0H3C6V5	A0A0H3C6V5	15	36.9
20.6889	20.8645	21.1177	21.0079	21.1056	21.2546		0.807856	0.200323	CCNA_01199	Glucose-1-phosphate thymidylyltransferase	A0A0H3C7C7	A0A0H3C7C7	15	63
20.5934	20.6049	21.3868	20.9277	20.984	20.8294		0.0267746	0.0160761	CCNA_01210	Nucleotidyltransferase family protein	A0A0H3C7D9	A0A0H3C7D9	15	63.2
20.4303	20.5045	20.6677	20.2347	20.3712	20.3019		0.953179	-0.150743	CCNA_01246	Methyltransferase	A0A0H3C7H4	A0A0H3C7H4	15	57.1
23.8822	23.9762	24.2951	24.0798	24.1965	24.2676		0.405837	0.095746	CCNA_00763	Electron transfer flavoprotein alpha subunit	A0A0H3C7R1	A0A0H3C7R1	15	60.7
20.6033	20.6658	20.6941	20.6489	20.5481	20.495		0.2278	-0.033154	sufD	FeS assembly protein SufD	A0A0H3C7S9	A0A0H3C7S9	15	57.6
20.7041	20.7792	21.469	21.2157	21.3001	21.3328		0.551196	0.24058	CCNA_01414	3-hydroxyisobutyryl-CoA hydrolase	A0A0H3C7V7	A0A0H3C7V7	15	44.6
21.1318	21.2146	21.5818	21.2555	21.1635	21.2117		0.402599	-0.100679	idhA	Myo-inositol 2-dehydrogenase IdhA	A0A0H3C7V9	A0A0H3C7V9	15	50.6
19.6828	20.0569	19.5494	20.8825	20.8328	20.6221	+	2.63663	1.30287	CCNA_01803	Acetyltransferase component of pyruvate dehydrogenase complex	A0A0H3C893	A0A0H3C893	15	53.5
18.3837	18.4247	18.5367	17.9623	17.8805	17.9892	+	4.38626	-0.480096	CCNA_01638	Beta-lactamase family protein	A0A0H3C8K6	A0A0H3C8K6	15	44.4
20.2616	20.0325	19.5055	20.1994	20.2997	20.2443		0.696009	0.241132	bamD	Outer membrane protein assembly factor BamD	A0A0H3C8V9	A0A0H3C8V9	15	55
21.2898	21.3787	21.1181	20.9607	20.8484	20.8123	+	1.60416	-0.313964	iolA	Malonate-semialdehyde dehydrogenase IolA	A0A0H3C960	A0A0H3C960	15	45.8
22.8924	23.071	22.7142	22.7753	22.758	22.6714		0.534751	-0.100525	CCNA_02254	Isovaleryl-CoA dehydrogenase	A0A0H3C9D3	A0A0H3C9D3	15	46.9
20.598	20.6374	20.2838	21.0423	21.0956	20.9102	+	2.31819	0.536811	CCNA_02563	Acyl-CoA dehydrogenase	A0A0H3C9E8	A0A0H3C9E8	15	41.5
20.8388	20.7558	20.0713	20.5036	20.5276	20.4125		0.217137	-0.097651	CCNA_02098	Molybdopterin-guanine dinucleotide biosynthesis protein A	A0A0H3C9I1	A0A0H3C9I1	15	57.4
18.02	18.1448	17.8028	17.5144	17.4603	17.3382	+	2.63122	-0.511373	ilvD	Dihydroxyacid dehydratase	A0A0H3C9I2	A0A0H3C9I2	15	42.5
19.6924	19.8243	20.45	20.054	20.0475	20.3364		0.158721	0.0843344	murF	UDP-N-acetylmuramoyl-tripeptide--D-alanyl-D-alanine ligase	A0A0H3C9K8	A0A0H3C9K8	15	39.6
20.0808	19.7071	19.3453	20.4778	20.463	20.2612		1.03712	0.460644	CCNA_02161	TetR-family transcriptional regulator	A0A0H3C9Q1	A0A0H3C9Q1	15	66.2
20.8627	21.0177	21.2739	21.0875	20.7515	21.0263		0.427518	-0.109012	CCNA_01653	Peptidyl-prolyl cis-trans isomerase	A0A0H3C9Y1	A0A0H3C9Y1	15	75.1
19.6636	19.8126	20.1185	19.6813	19.7415	19.9168		0.474862	-0.143084	CCNA_02307	Cyclohexadienyl dehydrogenase	A0A0H3CA35	A0A0H3CA35	15	66.3
21.852	21.6244	20.7449	21.6482	21.5879	21.5047		0.194723	0.121169	rnd	Ribonuclease D	A0A0H3CAA2	A0A0H3CAA2	15	47.3
19.4881	19.4824	19.2104	19.4531	19.4188	19.2445		0.0518057	0.0132465	CCNA_02446	Glutathionylspermidine synthase family	A0A0H3CAN6	A0A0H3CAN6	15	41.3
18.8984	18.86	18.1417	18.6768	18.6912	18.4545		0.0152312	0.00887251	CCNA_02587	Histidine kinase	A0A0H3CAX2	A0A0H3CAX2	15	29.9
21.0864	21.1238	21.1112	20.2796	20.1703	19.8703	+	3.7819	-0.912097	CCNA_02944	DUF2059 domain-containing protein	A0A0H3CB21	A0A0H3CB21	15	58.1
19.5354	19.5016	19.0616	18.7885	18.7701	18.6382	+	2.10365	-0.554162	CCNA_02128	Acyl-CoA dehydrogenase	A0A0H3CB66	A0A0H3CB66	15	42.6
21.1046	21.0725	21.1724	21.0906	21.0125	21.028		0.851656	-0.0522132	purK	N5-carboxyaminoimidazole ribonucleotide synthase	A0A0H3CBG8	A0A0H3CBG8	15	47.9
20.5284	20.5283	19.9971	20.3976	20.273	20.1114		0.0314254	-0.0156603	CCNA_03407	Sodium export permease protein	A0A0H3CBI4	A0A0H3CBI4	15	33.2
18.9212	19.1042	19.3519	18.9692	19.0087	19.3213		0.153275	-0.0510926	CCNA_03509	Zinc protease	A0A0H3CBS2	A0A0H3CBS2	15	46.8
17.1777	16.657	16.5201	17.7259	17.7055	17.4776		1.11976	0.570992	CCNA_03228	Tetratricopeptide repeat family protein	A0A0H3CBU7	A0A0H3CBU7	15	29
20.1913	20.2488	18.9844	19.7242	19.566	19.6645		0.369189	-0.27702	CCNA_03607	Ribonucleoside-diphosphate reductase	A0A0H3CC10	A0A0H3CC10	15	29.8
20.4913	20.4999	20.8228	20.9905	21.081	21.3056		1.27374	0.40576	murI	Glutamate racemase	A0A0H3CCL4	A0A0H3CCL4	15	58.9
19.0797	19.367	18.3342	18.597	18.4566	18.3137		0.664128	-0.368197	CCNA_03296	TetR-family transcriptional regulator	A0A0H3CCR9	A0A0H3CCR9	15	44
18.4606	18.5048	18.5054	18.3534	18.4303	18.3149	+	1.56599	-0.100398	CCNA_03265	CBS pair-family sensor histidine kinase/receiver domain protein	A0A0H3CCV4	A0A0H3CCV4	15	35.5
21.0927	21.302	21.8162	21.2351	21.256	21.3385		0.491395	-0.204188	CCNA_03323	Phosphoserine transaminase	A0A0H3CCZ2	A0A0H3CCZ2	15	43.7
22.2478	22.2877	22.3453	21.7186	21.8692	22.13		1.26034	-0.280744	CCNA_03378	Inositol-1-monophosphatase	A0A0H3CD45	A0A0H3CD45	15	68.8
19.8582	19.9313	20.1909	20.2418	20.2761	20.3086	+	1.7742	0.265436	CCNA_03848	ATP-grasp domain protein	A0A0H3CDC5	A0A0H3CDC5	15	64.6
19.8143	19.9617	20.6344	20.4485	20.4904	20.6661		0.64063	0.301946	CCNA_03541	2,5-diketo-D-gluconic acid reductase	A0A0H3CDD0	A0A0H3CDD0	15	59.1
16.7201	16.8214	16.8695	16.9016	16.852	16.9563		0.437815	0.0507612	CCNA_02902	Xylan alpha-1,2-glucuronidase	A0A0H3CDD7	A0A0H3CDD7	15	23.2
20.8991	20.8025	20.9108	20.882	20.8046	20.735		0.0156377	-0.00267839	CCNA_03347	N-acyl-L-amino acid amidohydrolase	A0A0H3CEN1	A0A0H3CEN1	15	38
19.897	19.8399	20.0473	20.0155	20.0865	19.8889		0.760736	0.10003	CCNA_03435	Peptidoglycan binding domain/FecR protein	A0A0H3CEX3	A0A0H3CEX3	15	36.1
17.0436	16.9149	16.1511	16.73	16.6465	16.6568		0.00689174	0.00450563	CCNA_03533	Multidrug resistance ABC transporter, ATP-binding and permease components	A0A0H3CF72	A0A0H3CF72	15	28.1
19.4102	19.4396	19.3318	19.4083	19.3679	19.3561		0.183178	-0.0126433	mnmE	tRNA modification GTPase MnmE	B8GW34	B8GW34	15	43.9
21.3867	21.45	21.8376	21.4589	21.4911	21.534		0.242534	-0.0661092	prfB	Peptide chain release factor 2	B8GWM3	B8GWM3	15	50.7
21.5978	21.5695	21.3693	21.1994	21.1298	20.8819		1.29814	-0.341933	CCNA_02087	Deoxyguanosinetriphosphate triphosphohydrolase-like protein	B8GX62	B8GX62	15	40.9
23.4241	23.44	22.7508	22.2231	22.0658	21.9659	+	2.66122	-1.01496	ilvC	Ketol-acid reductoisomerase (NADP(+))	B8GXW2	B8GXW2	15	45.7
20.7488	20.5028	19.8737	20.2502	20.2306	19.8961		0.570197	-0.26415	pstB	Phosphate import ATP-binding protein PstB	B8GYG4	B8GYG4	15	60.6
20.8554	21.0345	21.3632	21.2591	21.2954	21.5788		0.640368	0.231578	murA	UDP-N-acetylglucosamine 1-carboxyvinyltransferase	B8GZB1	B8GZB1	15	50.6
19.7339	19.5657	19.6166	19.7331	19.8318	19.6467		0.203928	0.0388131	pleD	Response regulator PleD	B8GZM2	B8GZM2	15	44.5
21.5136	21.3905	21.3046	21.3353	21.3628	21.3219		0.635881	-0.0644555	ftsZ	Cell division protein FtsZ	B8H080	B8H080	15	43.3
21.1784	21.165	20.7567	20.8609	20.8964	20.6428		1.26089	-0.280511	recA	Protein RecA	B8H3I7	B8H3I7	15	50
20.9604	20.929	20.463	20.51	20.4804	20.3644		0.950428	-0.261037	aroC	Chorismate synthase	B8H3W7	B8H3W7	15	59.1
21.6847	21.7022	21.8151	21.6614	21.6583	21.7904		0.250552	-0.0260105	folD	Bifunctional protein FolD	B8H4A3	B8H4A3	15	54.2
20.5494	20.556	20.1052	19.9513	19.9155	19.6835	+	1.35675	-0.431445	CCNA_00072	Mitochondrial inner membrane protein	A0A0H3C2N3	A0A0H3C2N3	14	64.8
21.4244	21.2359	21.3406	21.6901	21.7132	21.8144	+	2.02242	0.320626	cheB	Protein-glutamate methylesterase/protein-glutamine glutaminase	A0A0H3C3R5	A0A0H3C3R5	14	58.4
20.0926	19.8698	18.7832	20.3816	20.4504	20.3563		1.04928	0.634999	CCNA_00469	GT1-family glycosyltransferase	A0A0H3C3T2	A0A0H3C3T2	14	34.9
20.6933	20.689	20.8187	20.5775	20.6864	20.5322		0.45425	-0.0663238	CCNA_00357	Secretory tripeptidyl aminopeptidase	A0A0H3C4C7	A0A0H3C4C7	14	35.4
19.0227	19.1386	19.3221	19.2109	19.1289	19.4244		0.39995	0.09238	gpsA	Glycerol-3-phosphate dehydrogenase [NAD(P)+]	A0A0H3C4E8	A0A0H3C4E8	14	62.5
16.9823	16.4958	15.6859	17.4218	17.5671	17.2499	+	1.50323	0.847302	CCNA_00106	2-polyprenyl-6-methoxyphenol hydroxylase	A0A0H3C4H9	A0A0H3C4H9	14	41.3
16.9897	17.0497	17.2688	17.2158	17.1832	17.1489		0.152685	0.0296869	CCNA_00840	Sialic acid-specific 9-O-acetylesterase	A0A0H3C4Q6	A0A0H3C4Q6	14	28.4
19.748	19.725	19.6569	19.1662	19.1646	19.0997	+	4.20795	-0.527129	rodZ	Helix-turn-helix DNA-binding protein RodZ	A0A0H3C4V7	A0A0H3C4V7	14	51.1
19.4413	19.5068	20.0886	19.9206	19.9718	19.8676		0.472947	0.180517	CCNA_00523	Purine nucleoside phosphorylase	A0A0H3C4W1	A0A0H3C4W1	14	60.2
20.6624	20.6772	20.8972	20.4245	20.4816	20.5699	+	1.74369	-0.215964	CCNA_00898	RNA pseudouridylate synthase	A0A0H3C4W2	A0A0H3C4W2	14	57.3
19.8981	19.9667	20.5147	20.3715	20.3061	20.2868		0.444745	0.157867	prmC	Release factor glutamine methyltransferase	A0A0H3C4X9	A0A0H3C4X9	14	48.4
20.0482	19.9131	20.0639	20.1063	20.1689	19.9452		0.882186	0.13755	CCNA_01015	Multicopper oxidase PcoA	A0A0H3C598	A0A0H3C598	14	29.6
19.1519	18.953	18.6387	19.0611	19.1567	19.1254		0.53837	0.135651	rsmI	Ribosomal RNA small subunit methyltransferase I	A0A0H3C5A7	A0A0H3C5A7	14	61.7
16.6093	16.6838	16.3033	16.5864	16.5631	16.9682		0.294358	0.0967474	CCNA_00692	PAS-family GGDEF/EAL protein	A0A0H3C5D0	A0A0H3C5D0	14	23.9
22.2466	22.2224	22.3474	22.14	22.1365	22.1595	+	1.33255	-0.0956531	CCNA_00267	NAD(+) diphosphatase	A0A0H3C5J2	A0A0H3C5J2	14	54.3
18.2638	18.6429	18.4621	18.9336	18.9195	19.5955		1.10704	0.515722	CCNA_01110	2-dehydro-3-deoxygluconokinase	A0A0H3C5K3	A0A0H3C5K3	14	64.6
18.6221	18.828	18.6319	19.1335	19.0456	18.9792	+	1.68541	0.580601	CCNA_01341	Periplasmic serine endoprotease DegP-like	A0A0H3C696	A0A0H3C696	14	33.1
19.4624	19.621	20.1788	20.962	21.0956	21.1224	+	3.11379	1.17035	CCNA_00820	3-ketoacyl-CoA thiolase	A0A0H3C6D4	A0A0H3C6D4	14	40.3
19.1872	19.1567	19.6083	19.1987	19.3195	19.2868		0.218503	-0.0598693	CCNA_01387	tRNA (Uracil-5-)-methyltransferase related protein	A0A0H3C6E4	A0A0H3C6E4	14	44.6
21.0829	21.1028	21.1401	21.1388	21.1677	21.1718		0.639886	0.0453591	CCNA_00810	Acetyl esterase	A0A0H3C6L6	A0A0H3C6L6	14	48.2
21.519	21.6785	22.3341	21.8765	22.0744	22.2531		0.229657	0.143047	xylC	Xylonolactonase xylC	A0A0H3C6P8	A0A0H3C6P8	14	66.1
19.0183	19.1466	19.5514	19.282	19.3806	19.4815		0.16539	0.0668969	CCNA_00403	Short chain dehydrogenase	A0A0H3C6R5	A0A0H3C6R5	14	53.3
17.1677	17.202	17.2751	17.1879	17.1776	17.0387		0.681744	-0.0609231	fliG	Flagellar motor switch protein FliG	A0A0H3C6V1	A0A0H3C6V1	14	43.2
18.6024	18.4494	18.4911	18.6857	18.7758	18.6203		1.08066	0.12711	CCNA_01240	Two-component response regulator	A0A0H3C6V8	A0A0H3C6V8	14	61.4
20.1555	20.2812	20.9992	21.7553	21.7585	21.9411	+	2.90135	1.25446	CCNA_01684	Phenylalanine-4-hydroxylase	A0A0H3C764	A0A0H3C764	14	49
18.0611	18.0746	18.2552	18.5802	18.496	17.9738		0.778758	0.232211	CCNA_01089	DUF4139 domain-containing protein	A0A0H3C7A5	A0A0H3C7A5	14	29
17.4135	17.2396	16.433	17.0892	17.1596	16.9422		0.068849	0.0428977	mltG	Endolytic murein transglycosylase	A0A0H3C7B6	A0A0H3C7B6	14	47.5
19.2102	19.2142	19.2442	19.2723	19.2527	19.034		0.025365	0.00514793	CCNA_01204	UDP-glucuronate decarboxylase	A0A0H3C7D3	A0A0H3C7D3	14	67
16.7507	16.8833	16.1983	16.4132	16.3323	16.264		0.883928	-0.275533	CCNA_00637	Tetratricopeptide repeat family protein	A0A0H3C7F7	A0A0H3C7F7	14	17.9
17.9587	17.8763	17.8443	17.9263	17.9537	17.8818		0.107145	-0.0116429	CCNA_01230	Arylsulfatase family protein	A0A0H3C7G1	A0A0H3C7G1	14	26.9
17.3379	17.3802	16.4208	17.0317	16.7242	16.589		0.434073	-0.247947	CCNA_01263	Pyruvate dehydrogenase E1 component	A0A0H3C7Q0	A0A0H3C7Q0	14	23.3
19.9663	19.8577	20.1643	19.3463	19.5509	19.2637	+	2.66264	-0.530863	CCNA_01384	Amidase family protein	A0A0H3C7T1	A0A0H3C7T1	14	42.6
20.0779	20.1461	19.6862	19.7151	19.6746	19.4689		0.939045	-0.257338	CCNA_01409	Delta-aminolevulinic acid dehydratase	A0A0H3C809	A0A0H3C809	14	57.5
21.9712	21.9025	21.6287	21.5194	21.7969	21.7827		0.472809	-0.104384	CCNA_01415	Methyltransferase	A0A0H3C813	A0A0H3C813	14	60
18.7135	18.8169	19.2943	18.9847	19.0796	19.1208		0.318826	0.104093	CCNA_01733	Alanine racemase	A0A0H3C843	A0A0H3C843	14	45.3
22.4995	22.5188	23.1764	22.7016	22.7958	23.0345		0.102507	0.0547476	CCNA_01746	Malonyl CoA-acyl carrier protein transacylase	A0A0H3C853	A0A0H3C853	14	74.2
19.5793	19.465	19.5915	19.8222	19.8533	19.8509	+	4.04077	0.290629	rsmA	Ribosomal RNA small subunit methyltransferase A	A0A0H3C862	A0A0H3C862	14	54.7
17.5274	17.6858	17.1543	17.6851	17.7418	17.7081		1.01636	0.262218	CCNA_01498	3-hydroxy-3-methylglutaryl CoA synthase	A0A0H3C882	A0A0H3C882	14	34.2
22.9169	23.0043	23.0625	22.9456	22.9885	22.8337		0.334841	-0.0410748	CCNA_01535	Single-stranded DNA-binding protein	A0A0H3C8A7	A0A0H3C8A7	14	82.6
21.1263	21.4178	21.3933	21.2918	21.4308	21.6989		0.378358	0.105855	tpiA	Triosephosphate isomerase	A0A0H3C8N2	A0A0H3C8N2	14	72.3
23.0924	23.2032	23.5312	23.3952	23.4342	23.5336		0.615088	0.143013	CCNA_01747	3-oxoacyl-[acyl-carrier-protein] reductase	A0A0H3C8Q3	A0A0H3C8Q3	14	74
17.7608	17.4303	17.7485	17.4783	17.5399	17.2733		0.499055	-0.13551	CCNA_02343	Putative pentapeptide repeat protein	A0A0H3C8U2	A0A0H3C8U2	14	43.2
22.6731	22.664	22.7902	22.8799	22.8957	22.8897	+	1.52405	0.288866	CCNA_02051	Imidazolonepropionase related amidohydrolase	A0A0H3C8U8	A0A0H3C8U8	14	46.7
21.8616	22.0181	22.0313	21.7342	21.6946	21.9682		1.06838	-0.151912	dapA	4-hydroxy-tetrahydrodipicolinate synthase	A0A0H3C8Z8	A0A0H3C8Z8	14	60.5
19.9444	19.8735	20.1554	20.2908	20.3926	20.5407		1.18858	0.321536	CCNA_02244	Aminotransferase class I family protein	A0A0H3C9C3	A0A0H3C9C3	14	46.4
15.9786	16.1717	16.0846	16.3843	16.4077	16.3891	+	2.5018	0.267414	CCNA_01905	Urea carboxylase	A0A0H3C9E1	A0A0H3C9E1	14	14.4
18.7594	19.127	18.6911	17.3504	17.3699	17.4504	+	1.45137	-1.02083	dipM	Cell division protein DipM	A0A0H3C9Q9	A0A0H3C9Q9	14	29.6
23.6823	23.8323	23.6293	23.524	23.4292	23.3328	+	1.97842	-0.245183	fumC	Fumarate hydratase class II	A0A0H3C9S6	A0A0H3C9S6	14	48.6
18.2985	18.3398	18.3117	18.1773	18.3193	18.1716		1.17746	-0.115537	CCNA_02132	LacI-family transcriptional regulator	A0A0H3C9V7	A0A0H3C9V7	14	51.3
17.6394	17.5763	16.3553	17.6918	17.5136	17.2438		0.564236	0.421604	CCNA_02779	LysM family peptidoglycan binding protein	A0A0H3C9Z0	A0A0H3C9Z0	14	43.8
20.7649	20.8929	20.4424	20.5137	20.4066	20.3453		1.22035	-0.247276	CCNA_03094	Citrate lyase beta subunit	A0A0H3CAR4	A0A0H3CAR4	14	48.9
22.139	22.195	21.8497	22.1178	22.1068	22.1141		0.317259	0.0572233	CCNA_01961	Biotin carboxylase	A0A0H3CAS3	A0A0H3CAS3	14	49.3
17.4525	17.4774	17.51	17.2263	17.2985	17.1449	+	2.04501	-0.216314	CCNA_02497	DUF1800 domain-containing protein	A0A0H3CAT6	A0A0H3CAT6	14	29.3
17.7945	17.7212	17.2277	17.7013	17.5673	17.2349		0.0499879	-0.0247679	CCNA_02842	Histidine kinase	A0A0H3CAU7	A0A0H3CAU7	14	36.5
23.0235	23.0551	22.5587	22.4851	22.403	22.2503	+	1.55024	-0.42763	nuoC	NADH-quinone oxidoreductase subunit C	A0A0H3CAY3	A0A0H3CAY3	14	87.8
19.8577	19.9531	19.9413	19.8635	19.8514	20.074		0.128843	-0.0220203	CCNA_02605	LasT-family rRNA methylase	A0A0H3CB27	A0A0H3CB27	14	69.6
23.2719	23.2632	22.4317	23.1069	23.0971	23.2205		0.230209	0.116436	CCNA_03360	Fructose-1,6-bisphosphate aldolase	A0A0H3CBD8	A0A0H3CBD8	14	32.2
20.5081	20.7268	21.1731	21.2616	21.2552	21.4629	+	1.35548	0.439241	CCNA_03402	NAD(P)H quinone oxidoreductase, PIG3 family	A0A0H3CBI0	A0A0H3CBI0	14	57.7
17.2954	17.2802	16.3971	17.235	17.2856	17.1951		0.406188	0.205606	CCNA_03143	Histidine kinase	A0A0H3CBI6	A0A0H3CBI6	14	35.3
20.4765	20.5391	20.07	20.1092	19.9717	19.8917		0.860326	-0.264605	CCNA_02850	Cytochrome c-type biogenesis protein ccmI	A0A0H3CBP2	A0A0H3CBP2	14	43.2
19.2483	19.071	18.8234	18.6796	18.735	18.681	+	2.02789	-0.478721	CCNA_02917	AAA-family ATPase	A0A0H3CBU4	A0A0H3CBU4	14	51.9
20.1288	19.9674	20.6113	20.6583	20.7708	20.2989		0.772319	0.296709	CCNA_03233	Acetyl ornithine aminotransferase	A0A0H3CBV1	A0A0H3CBV1	14	30.2
18.6814	18.7185	19.0143	18.9335	18.9306	18.9549		0.529297	0.110485	CCNA_02967	Histidine kinase	A0A0H3CBZ2	A0A0H3CBZ2	14	24.3
21.0764	21.0647	20.7269	21.0177	20.9308	20.9358		0.0923695	-0.0218263	CCNA_02413	Acyl-CoA dehydrogenase	A0A0H3CC12	A0A0H3CC12	14	37
18.9239	19.0278	19.2996	19.6084	19.7975	19.7255	+	3.00774	0.577946	CCNA_03085	Nitropropane dioxygenase/trans-enoyl-CoA reductase family	A0A0H3CC85	A0A0H3CC85	14	62.8
21.2057	20.6281	19.3308	20.9762	20.9642	20.2979		0.18048	0.210478	CCNA_03718	NADH-ubiquinone oxidoreductase subunit	A0A0H3CCA7	A0A0H3CCA7	14	63.6
22.3678	22.6468	22.771	22.6351	22.6044	22.6916		0.224198	0.0505366	CCNA_02601	S-(hydroxymethyl)glutathione dehydrogenase	A0A0H3CCJ0	A0A0H3CCJ0	14	45
17.4952	17.3391	17.6931	17.0836	17.3051	17.0689	+	1.82244	-0.324184	CCNA_03263	TonB-dependent receptor	A0A0H3CCQ2	A0A0H3CCQ2	14	23.6
19.632	19.841	19.8578	19.4925	19.6261	19.7744		0.879947	-0.141761	CCNA_02699	Guanine deaminase	A0A0H3CCV3	A0A0H3CCV3	14	44.4
21.8525	21.9342	21.703	21.6299	21.5847	21.9085		0.450625	-0.0902686	CCNA_03714	Lipopolysaccharide export system ATP-binding protein LptB	A0A0H3CCX7	A0A0H3CCX7	14	64.7
20.125	20.0072	20.6298	20.3475	20.3093	20.422		0.0481961	0.0227327	purC	Phosphoribosylaminoimidazole-succinocarboxamide synthase	A0A0H3CD17	A0A0H3CD17	14	38.8
19.8856	19.9379	19.299	19.3393	19.2529	19.147		1.13746	-0.384018	CCNA_03383	Multidrug/protein/lipid ABC transporter family, ATP-binding and permease protein	A0A0H3CD50	A0A0H3CD50	14	27.9
17.569	17.6239	17.3352	17.7169	17.6612	17.77	+	1.60932	0.23395	CCNA_03637	Triphosphate tunnel metalloenzyme family protein	A0A0H3CDM4	A0A0H3CDM4	14	32.6
20.802	20.7221	20.1694	20.7388	20.6749	20.516		0.325924	0.121336	CCNA_03681	ABC transporter ATP-binding protein	A0A0H3CDR3	A0A0H3CDR3	14	49.7
19.1343	19.0386	19.1535	19.5449	19.6231	19.3206	+	2.85792	0.430515	CCNA_03098	Aspartyl protease	A0A0H3CDY0	A0A0H3CDY0	14	55.7
22.7518	22.8331	23.0291	23.0241	23.0707	23.0206	+	1.35148	0.161389	CCNA_03740	Cysteine synthase	A0A0H3CE62	A0A0H3CE62	14	54.9
16.8584	16.9874	16.0443	16.0012	15.7876	15.9198	+	1.30381	-0.601558	ftsK	DNA translocase FtsK	A0A0H3CE63	A0A0H3CE63	14	18.9
20.9347	20.9757	20.6609	20.5643	20.4406	20.2746	+	1.77535	-0.373925	CCNA_03750	L-threonine dehydratase catabolic TdcB	A0A0H3CE74	A0A0H3CE74	14	40.8
22.2638	22.1611	22.1888	22.0316	22.1258	21.9774	+	1.50255	-0.151695	CCNA_03401	Conserved hypothetical cytosolic protein	A0A0H3CET9	A0A0H3CET9	14	52.3
19.5629	19.6321	19.9283	19.2171	19.3159	19.2319		1.22955	-0.310221	CCNA_03528	Ribosomal RNA small subunit methyltransferase E	A0A0H3CF65	A0A0H3CF65	14	63
19.7316	19.7483	19.708	19.7369	19.7612	19.8642		0.497318	0.0376964	CCNA_03821	Exodeoxyribonuclease III	A0A0H3CG43	A0A0H3CG43	14	68.7
21.207	21.3102	21.2443	21.0357	21.0362	21.1615	+	1.98806	-0.156276	hemH	Ferrochelatase	B8GW40	B8GW40	14	53
18.5398	18.4532	18.9392	18.7697	18.7979	18.8102		0.305163	0.0890231	dxr	1-deoxy-D-xylulose 5-phosphate reductoisomerase	B8GWR7	B8GWR7	14	54.6
19.692	19.6474	19.7139	19.3582	19.415	19.5737	+	2.21354	-0.211578	rlmN	Dual-specificity RNA methyltransferase RlmN	B8GXM4	B8GXM4	14	35.6
21.0934	21.3679	21.7855	21.4724	21.5642	21.6331		0.243177	0.102326	cysS	Cysteine--tRNA ligase	B8GZS3	B8GZS3	14	37.8
18.8099	18.8788	19.5538	19.3935	19.3764	19.5182		0.656707	0.276794	hemF	Oxygen-dependent coproporphyrinogen-III oxidase	B8GZX1	B8GZX1	14	48.6
19.0826	19.2028	19.8496	19.559	19.5757	19.8469		0.353833	0.188779	CCNA_03284	Adenine deaminase	B8H3Z4	B8H3Z4	14	55.5
21.3705	21.5135	21.8679	21.7027	21.7625	21.7754		0.676402	0.158245	kdsA	2-dehydro-3-deoxyphosphooctonate aldolase	B8H5A9	B8H5A9	14	55.7
20.0726	21.5958	20.1529	18.6961	18.517	18.594		0.977731	-1.31035	atpG	ATP synthase gamma chain	B8H5I1	B8H5I1	14	52.9
20.188	20.1307	19.6066	20.2696	20.2471	19.9037		0.38755	0.146479	CCNA_00077	Acyl-CoA dehydrogenase, long-chain specific	A0A0H3C2N9	A0A0H3C2N9	13	53.2
17.9301	17.7972	17.544	18.2651	18.287	18.1997	+	1.5309	0.359473	lovK	Photosensory histidine protein kinase LovK	A0A0H3C379	A0A0H3C379	13	42.9
20.2804	20.3632	20.2168	20.2095	20.3041	20.2512		0.141704	-0.0141406	CCNA_00356	Outer membrane protein	A0A0H3C3D8	A0A0H3C3D8	13	66.9
18.9092	18.8201	18.1106	18.4538	18.3246	18.1955		0.295056	-0.171699	CCNA_00272	DNA recombination protein RmuC homolog	A0A0H3C465	A0A0H3C465	13	34.7
17.3926	17.4243	17.4282	16.897	16.8465	16.6992	+	4.03513	-0.545799	CCNA_00638	Heme:hemopexin-binding protein	A0A0H3C483	A0A0H3C483	13	23.7
21.9049	22.1304	22.1067	22.2577	22.2782	22.1185	+	1.46324	0.172536	CCNA_00006	Enoyl-CoA hydratase	A0A0H3C490	A0A0H3C490	13	58.8
22.5695	22.6107	22.4975	22.9066	22.8357	22.8435	+	2.86143	0.316524	CCNA_00123	3-hydroxyacyl CoA dehydrogenase	A0A0H3C4J0	A0A0H3C4J0	13	67.7
17.7903	17.7927	17.9995	17.7802	18.0147	17.8879		0.183217	0.0321484	CCNA_00780	N-formylglutamate deformylase	A0A0H3C4L3	A0A0H3C4L3	13	45.8
16.9326	16.9821	16.8255	16.6895	16.6524	16.5957	+	1.63795	-0.244751	CCNA_00457	Phosphoenolpyruvate--protein phosphotransferase	A0A0H3C4Q4	A0A0H3C4Q4;A0A0H3C647	13	17.7
16.8249	16.8105	16.8391	16.6789	16.5713	16.5228	+	2.96711	-0.236865	CCNA_00639	Heme:hemopexin-binding protein	A0A0H3C583	A0A0H3C583	13	35.1
17.2445	17.3359	16.9785	17.003	17.0653	17.0254		0.990027	-0.172237	CCNA_00659	Type I site-specific deoxyribonuclease	A0A0H3C5A5	A0A0H3C5A5	13	15.6
17.3523	17.3347	16.3877	17.5129	17.3796	17.2572		0.666744	0.358023	CCNA_01065	Glycosyltransferase	A0A0H3C5G2	A0A0H3C5G2	13	40.9
19.7137	19.8168	20.3561	20.5279	20.662	20.773	+	1.8225	0.591756	CCNA_00327	FMN-binding nitroreductase family enzyme	A0A0H3C5M4	A0A0H3C5M4	13	68.2
23.047	23.143	23.1874	22.7165	22.7151	22.6305	+	3.17974	-0.373775	CCNA_00364	Deoxyhypusine synthase-like protein	A0A0H3C5P8	A0A0H3C5P8	13	54.7
21.9355	21.8947	22.0553	22.4913	22.5079	22.6136	+	3.1192	0.511233	CCNA_00545	Acetoacetyl-CoA reductase	A0A0H3C629	A0A0H3C629	13	61.2
18.8917	18.7674	17.6991	17.9691	17.8899	17.6686		0.743247	-0.479316	cdzA	Type I secretion protein CdzA, transmembrane ATPase/peptidase	A0A0H3C646	A0A0H3C646	13	22.2
19.3966	18.8886	19.4547	20.4228	20.5906	20.7475	+	1.72567	1.03553	CCNA_00740	Riboflavin biosynthesis protein	A0A0H3C659	A0A0H3C659	13	50.8
20.2745	20.5633	21.1345	20.9889	21.0603	21.166		0.687835	0.316123	CCNA_00594	LysM domain-containing protein	A0A0H3C660	A0A0H3C660	13	35.8
17.5894	17.7601	17.7929	17.347	17.1368	17.6458	+	1.66392	-0.396204	CCNA_00611	Beta-lactamase	A0A0H3C672	A0A0H3C672	13	33.5
18.5512	18.4306	17.6255	18.7247	18.6277	18.6527		1.1404	0.475384	CCNA_01066	Glycosyltransferase	A0A0H3C6E6	A0A0H3C6E6	13	41.2
16.9899	17.0952	15.6103	16.5006	16.3644	16.2204		0.174053	-0.158197	CCNA_00869	Site-specific DNA-methyltransferase (adenine-specific)	A0A0H3C6H9	A0A0H3C6H9	13	13.5
17.8588	17.8628	18.2234	18.2772	18.2761	18.3819		1.28295	0.273227	bioC	Biotin synthesis protein bioC	A0A0H3C6I4	A0A0H3C6I4	13	38.9
16.454	16.4123	16.4047	16.7737	16.7464	16.8718	+	4.74612	0.390255	CCNA_00879	Histidine kinase	A0A0H3C6I8	A0A0H3C6I8	13	19
18.8349	18.7603	19.0253	18.5524	18.6756	18.4739	+	1.71428	-0.252683	abfA	Alpha-L-arabinofuranosidase	A0A0H3C6Q9	A0A0H3C6Q9	13	29.8
18.5631	18.5631	18.0482	18.065	17.805	17.4393		0.973063	-0.461677	CCNA_01543	Chaperone protein dnaK	A0A0H3C6X4	A0A0H3C6X4	13	37.7
18.1309	18.2278	18.3603	18.3469	18.5516	18.4773		1.28322	0.182591	CCNA_01017	Acyl-CoA synthetase	A0A0H3C6Y6	A0A0H3C6Y6	13	24.7
18.2286	18.2047	18.3981	18.4659	18.5857	18.4338	+	2.17987	0.224092	CCNA_00534	Oxidoreductase	A0A0H3C720	A0A0H3C720	13	47.6
22.2844	22.206	22.3418	22.1157	22.2012	22.0528		0.823182	-0.116913	CCNA_01378	Protein-L-isoaspartate O-methyltransferase	A0A0H3C774	A0A0H3C774	13	82.1
20.2861	20.2427	19.8364	19.4582	19.4824	19.238	+	2.60661	-0.677022	hppA	K(+)-insensitive pyrophosphate-energized proton pump	A0A0H3C7B4	A0A0H3C7B4	13	18.7
17.1801	17.2322	17.2615	16.7726	16.7447	16.9783		1.0818	-0.245942	CCNA_01190	Phosphoesterase	A0A0H3C7I9	A0A0H3C7I9	13	29.5
17.8465	17.6943	17.5841	17.753	17.9319	17.6551		0.241934	0.0538516	CCNA_01195	LacI-family transcriptional regulator SucR	A0A0H3C7J3	A0A0H3C7J3	13	41.3
17.8913	17.7799	18.1346	17.9634	17.9801	17.9395		0.123841	0.0268817	dusA	tRNA-dihydrouridine(20/20a) synthase	A0A0H3C7X0	A0A0H3C7X0	13	50.7
20.7235	20.8334	21.238	21.1489	21.1824	21.0411		0.505991	0.153777	fabH	3-oxoacyl-[acyl-carrier-protein] synthase 3	A0A0H3C7X2	A0A0H3C7X2	13	52.3
17.1085	17.1643	17.7267	17.4124	17.5546	17.6088		0.271171	0.111715	CCNA_02045	Acetyl-coenzyme A synthetase	A0A0H3C820	A0A0H3C820	13	29.5
20.1771	20.191	20.8899	20.8132	20.8193	20.9443		0.85328	0.35837	CCNA_01492	3-mercaptopyruvate sulfurtransferase	A0A0H3C879	A0A0H3C879	13	58.6
17.3869	17.503	17.9758	18.0774	18.0923	18.1682	+	1.57673	0.42321	CCNA_00996	Enoyl-CoA hydratase	A0A0H3C8D1	A0A0H3C8D1	13	53.7
20.2622	20.3766	20.9016	20.8858	20.9262	20.9663		0.940987	0.31394	CCNA_01567	Proline iminopeptidase	A0A0H3C8E6	A0A0H3C8E6	13	47.6
21.5424	21.5185	21.1178	20.9826	21.1029	21.3313		1.23703	-0.290083	CCNA_01642	Gluconate 5-dehydrogenase	A0A0H3C8G0	A0A0H3C8G0	13	52.9
19.9113	19.6898	18.5815	20.4413	20.485	20.2471		1.16592	0.767498	CCNA_01069	Methyltransferase	A0A0H3C8J9	A0A0H3C8J9	13	29.9
19.1245	19.0019	18.3965	18.5947	18.5522	18.3311		0.964723	-0.329507	CCNA_01084	Caspase family protein	A0A0H3C8L3	A0A0H3C8L3	13	37.5
20.3635	20.414	19.8108	20.1688	20.1197	19.9853		0.0684871	-0.0323019	CCNA_02012	Metal-dependent hydrolase	A0A0H3C8R5	A0A0H3C8R5	13	28.4
21.1228	21.0816	20.118	20.5577	20.4619	20.6099		0.38356	-0.211997	pyrH	Uridylate kinase	A0A0H3C997	A0A0H3C997	13	74.8
18.3169	18.2659	18.2536	18.0311	18.0445	17.9343		0.942859	-0.160364	CCNA_02281	Aminopeptidase N	A0A0H3C9F4	A0A0H3C9F4	13	24.1
21.1668	21.2668	21.9021	21.4326	21.4918	21.495		0.0552657	-0.029758	hisC	Histidinol-phosphate aminotransferase	A0A0H3C9H6	A0A0H3C9H6	13	44.2
19.0191	19.2126	19.775	19.7011	19.7577	19.9653		0.971663	0.395107	CCNA_01493	Cysteine synthase	A0A0H3C9I7	A0A0H3C9I7	13	53.6
17.5339	17.6269	17.4519	17.7005	17.8213	18.2311	+	1.64766	0.367787	CCNA_02220	Beta-glucosidase	A0A0H3C9V1	A0A0H3C9V1	13	32.4
19.6776	19.5995	19.7712	20.1876	20.1744	20.3096	+	3.60887	0.484115	CCNA_02230	Gluconate 2-dehydrogenase	A0A0H3C9W1	A0A0H3C9W1	13	47.6
19.4657	19.6773	19.8192	19.6749	19.8134	19.8028		0.228673	0.0538054	CCNA_01645	3-hydroxyisobutyrate dehydrogenase	A0A0H3C9X7	A0A0H3C9X7	13	60.8
23.035	23.2221	23.4184	23.4244	23.2938	23.21		0.312314	0.0673895	CCNA_02340	Methyltransferase	A0A0H3CA74	A0A0H3CA74	13	72.1
20.6248	20.685	20.0869	20.105	20.0764	19.7704		0.861351	-0.351127	CCNA_01818	Probable branched-chain-amino-acid aminotransferase	A0A0H3CAD9	A0A0H3CAD9	13	61
17.1217	17.0278	17.0144	17.2557	17.1926	17.3082	+	2.1421	0.17977	CCNA_02336	Lysophospholipase L2	A0A0H3CAE8	A0A0H3CAE8	13	58.3
19.1462	19.5144	19.9467	19.594	19.7032	19.8839		0.249092	0.118505	CCNA_02686	N-carbamoyl-L-amino acid hydrolase	A0A0H3CAG9	A0A0H3CAG9	13	35.8
19.7022	19.6922	19.7088	19.718	19.7764	19.8448	+	1.37985	0.0793986	CCNA_02471	Cobalt-zinc-cadmium resistance protein czcC	A0A0H3CAK6	A0A0H3CAK6	13	38.7
20.7748	20.7484	20.9214	20.8106	20.9148	20.9316		0.921501	0.105043	CCNA_02832	Microsomal dipeptidase	A0A0H3CAT8	A0A0H3CAT8	13	30.8
21.4622	21.3255	20.9685	22.113	22.0526	21.9943	+	3.04429	0.771547	CCNA_02614	Fumarylacetoacetase superfamily protein	A0A0H3CB03	A0A0H3CB03	13	59.4
21.5251	21.6288	21.3331	21.1134	21.0726	21.0052	+	2.55485	-0.375202	carA	Carbamoyl-phosphate synthase small chain	A0A0H3CB10	A0A0H3CB10	13	50.8
20.9548	21.0115	21.0996	20.7022	20.8095	20.6643	+	1.95879	-0.230362	CCNA_02588	Aminopeptidase	A0A0H3CB14	A0A0H3CB14	13	56.6
19.3861	19.2913	19.9975	19.8338	19.8533	19.9199		0.641667	0.25073	CCNA_02094	MviM-like NAD-dependent oxidoreductase	A0A0H3CB32	A0A0H3CB32	13	70.5
21.2343	21.4032	21.4682	21.5328	21.548	21.591	+	1.43749	0.161029	CCNA_02112	D-cysteine desulfhydrase	A0A0H3CB47	A0A0H3CB47	13	51.4
20.9502	21.0603	21.2515	20.853	20.8541	20.6508	+	1.49951	-0.250256	CCNA_02687	Serine-pyruvate aminotransferase	A0A0H3CB84	A0A0H3CB84	13	45.3
19.3302	19.3262	19.5491	18.0907	18.0715	17.9726	+	5.60813	-1.29213	CCNA_02693	M10 peptidase-related protein	A0A0H3CBA4	A0A0H3CBA4	13	32.6
19.0532	18.7607	17.6563	18.6428	18.5323	18.2716		0.0615036	-0.0569801	CCNA_02751	ABC transporter ATP-binding protein	A0A0H3CBF3	A0A0H3CBF3	13	52.7
19.4288	19.5265	19.7066	19.643	19.7693	19.5495		0.482472	0.0828929	CCNA_03124	NAD/mycothiol-dependent formaldehyde dehydrogenase	A0A0H3CBH0	A0A0H3CBH0	13	30.6
16.2883	16.277	16.4034	15.512	15.7603	15.6432	+	4.60677	-0.677752	CCNA_02792	TonB-dependent outer membrane receptor	A0A0H3CBJ1	A0A0H3CBJ1	13	13.7
23.3079	23.3	23.2952	23.2434	23.1552	23.0982		0.288818	-0.0504255	CCNA_02242	PHB granule-associated protein, phasin2	A0A0H3CBK2	A0A0H3CBK2	13	88.2
21.0848	21.0976	21.5509	21.4417	21.445	21.4404		0.740973	0.176415	CCNA_03207	DUF72 domain-containing protein	A0A0H3CBQ6	A0A0H3CBQ6	13	52.7
23.3822	23.3356	23.473	23.4458	23.4191	23.2924		0.0645191	0.00854921	CCNA_03503	YceI-family periplasmic protein	A0A0H3CBR8	A0A0H3CBR8	13	61.5
18.2756	18.1724	17.0111	17.3602	17.3633	17.196		0.961538	-0.570137	CCNA_02385	Phospho-2-dehydro-3-deoxyheptonate aldolase	A0A0H3CBY3	A0A0H3CBY3	13	35.7
18.9026	18.9943	19.4668	19.3814	19.4414	19.4203		0.73987	0.226957	CCNA_02539	Aminotransferase	A0A0H3CCD5	A0A0H3CCD5	13	54.1
19.3171	19.2518	18.6491	19.5832	19.6358	19.5219	+	1.60309	0.470374	CCNA_03483	ABC transporter ATP-binding protein	A0A0H3CCD9	A0A0H3CCD9	13	43.3
17.5306	17.5133	17.0888	17.549	17.4281	17.5038		0.379637	0.0961604	CCNA_03602	Patatin family phospholipase domain protein	A0A0H3CCM4	A0A0H3CCM4	13	40.8
22.9073	22.905	22.8008	22.5623	22.594	22.8054	+	1.70306	-0.204056	nusG	Transcription termination/antitermination protein NusG	A0A0H3CCY8	A0A0H3CCY8	13	84.9
19.6054	19.7297	19.6701	19.6166	19.6997	19.8265		0.48793	0.0545616	CCNA_03856	Peptidoglycan lytic exotransglycosylase	A0A0H3CDC9	A0A0H3CDC9	13	48.6
18.4426	18.5188	18.8544	19.1943	19.1988	19.3023	+	1.98285	0.522773	CCNA_03007	L-aspartate oxidase	A0A0H3CDN6	A0A0H3CDN6	13	39.3
21.3631	21.4167	22.0953	21.8155	21.9629	21.9899		0.638443	0.249202	chpT	Histidine phosphotransferase ChpT	A0A0H3CDR5	A0A0H3CDR5	13	83.1
19.0173	19.23	19.7792	19.5374	19.5323	19.785		0.447969	0.209974	amgK	N-acetylmuramate/N-acetylglucosamine kinase AmgK	A0A0H3CDX5	A0A0H3CDX5	13	42.1
19.5139	19.4352	19.5748	19.948	19.9465	19.9513	+	1.81099	0.32599	CCNA_03655	Dihydrofolate synthase/folylpolyglutamate synthase	A0A0H3CDY1	A0A0H3CDY1	13	31.6
17.9474	18.0513	18.4773	18.4716	18.4387	18.5157		0.853293	0.240902	CCNA_03677	CoA-transferase family III protein	A0A0H3CE04	A0A0H3CE04	13	39.5
21.122	21.1109	20.882	20.1747	20.1696	20.0102	+	4.3761	-0.857201	purU	Formyltetrahydrofolate deformylase	A0A0H3CE68	A0A0H3CE68	13	52.5
16.6549	16.3801	16.4032	16.1795	16.2253	16.2211		0.65077	-0.146852	CCNA_03396	PDZ domain trypsin-like serine protease	A0A0H3CET4	A0A0H3CET4	13	27
23.4011	23.4777	22.9554	22.8917	22.836	22.7045		1.05841	-0.337024	coxB	Cytochrome c oxidase subunit 2	A0A0H3CF54	A0A0H3CF54	13	58.3
19.7565	19.6512	19.4154	19.7043	19.8351	19.7565		0.592103	0.107752	ubiE	Ubiquinone/menaquinone biosynthesis C-methyltransferase UbiE	B8GVY5	B8GVY5	13	57.1
19.9058	20.0199	20.7099	20.0337	20.0953	20.3863		0.15613	-0.0932951	trpC	Indole-3-glycerol phosphate synthase	B8GWP9	B8GWP9	13	51.5
20.7064	20.8883	20.9812	20.1472	20.121	20.2582	+	2.20808	-0.535304	glk	Glucokinase	B8GXA8	B8GXA8	13	59.2
19.5715	19.4579	18.2981	18.8987	18.8189	18.4382		0.539803	-0.386458	kup	Probable potassium transport system protein kup	B8GXM1	B8GXM1	13	22.3
23.7528	23.9106	22.8808	23.3698	23.259	22.8411		0.113388	-0.104736	rpsG	30S ribosomal protein S7	B8H415	B8H415	13	70.7
19.3639	19.2623	19.3433	19.4333	19.3632	19.2113		0.170705	0.0230298	CCNA_00024	Precorrin-2 dehydrogenase	A0A0H3C2J6	A0A0H3C2J6	12	62.8
16.3226	16.2694	16.8608	16.7185	16.8795	16.8274		0.618928	0.226351	CCNA_00061	Cytochrome p450	A0A0H3C2M5	A0A0H3C2M5	12	33.9
19.682	19.8342	18.9361	19.3458	19.4575	19.3351		0.192718	-0.105666	CCNA_00323	Low-affinity zinc transport protein	A0A0H3C3B1	A0A0H3C3B1	12	35.1
19.6747	19.7675	19.6691	19.602	19.6498	19.7676		0.640677	-0.0654588	CCNA_00399	Zinc metallohydrolase, glyoxalase II family	A0A0H3C3I8	A0A0H3C3I8	12	44.9
21.4751	21.3906	21.6096	21.5584	21.5321	21.4112		0.0539245	0.00847912	CCNA_00167	Metallophosphatase family protein	A0A0H3C3X6	A0A0H3C3X6	12	52.8
20.2263	20.2266	20.2405	20.2305	20.2865	20.2933		0.221059	0.0129609	CCNA_00095	Quinone oxidoreductase	A0A0H3C4H1	A0A0H3C4H1	12	42.5
19.2959	19.2379	18.7909	18.998	18.8894	18.6935		0.62033	-0.186173	CCNA_00136	AmpG protein	A0A0H3C4J9	A0A0H3C4J9	12	25.9
20.052	19.7483	19.2557	19.8449	19.7998	19.7077		0.182533	0.0808172	CCNA_00188	ABC transporter ATP-binding protein	A0A0H3C4N4	A0A0H3C4N4	12	50.3
17.0028	16.8047	16.3231	17.0959	16.9318	16.6188		0.419958	0.185902	chvG	Histidine kinase	A0A0H3C4S8	A0A0H3C4S8	12	24.3
18.4773	18.3075	18.3232	18.8622	18.819	18.8016	+	3.39039	0.411284	CCNA_00529	HTH tetR-type domain-containing protein	A0A0H3C4W5	A0A0H3C4W5	12	80.3
21.2584	21.3127	21.3983	20.9782	20.9629	20.9315	+	2.80762	-0.300826	CCNA_00326	Vegetatible incompatibility protein HET-E-1	A0A0H3C517	A0A0H3C517	12	45.2
18.5952	18.7014	18.1722	17.7736	17.7496	17.4599		0.862772	-0.492824	phoH	Phosphate starvation-inducible protein PhoH	A0A0H3C556	A0A0H3C556	12	51
19.0509	19.0658	19.1169	19.1757	19.2297	19.3852		0.874967	0.124818	tsaD	tRNA N6-adenosine threonylcarbamoyltransferase	A0A0H3C563	A0A0H3C563	12	46
18.7597	18.9331	19.6041	19.4385	19.5499	19.6233		0.912762	0.362087	CCNA_00411	DUF1285 domain-containing protein	A0A0H3C596	A0A0H3C596	12	77
18.2546	18.325	18.2501	18.9763	18.982	19.0898	+	4.60252	0.823466	CCNA_00733	GumN superfamily protein	A0A0H3C5F2	A0A0H3C5F2	12	53.5
19.1452	19.0418	19.1024	18.8508	18.9052	18.9588	+	2.4432	-0.17337	truB	tRNA pseudouridine synthase B	A0A0H3C5T2	A0A0H3C5T2	12	54.5
22.0629	22.3144	21.9179	21.9534	22.0204	22.1676		0.191442	-0.045958	gmd	GDP-mannose 4,6-dehydratase	A0A0H3C5Y5	A0A0H3C5Y5	12	40.2
19.9047	20.12	19.6662	19.7238	19.6441	19.7759		0.847247	-0.16925	CCNA_00212	N-carbamoylputrescine amidase	A0A0H3C689	A0A0H3C689	12	56.2
18.5077	18.1743	17.8584	18.72	18.8696	18.7862		1.23086	0.436397	CCNA_01351	Two-component response regulator protein	A0A0H3C6A7	A0A0H3C6A7	12	57
18.078	17.9356	18.0477	18.3019	18.3905	18.3836	+	2.40416	0.284847	CCNA_00728	DUF1015 family protein	A0A0H3C6F9	A0A0H3C6F9	12	30
20.3536	20.4108	20.3021	20.5393	20.6472	20.7138	+	2.07492	0.275673	ribA	Multifunctional fusion protein	A0A0H3C6U2	A0A0H3C6U2	12	39.2
17.5044	17.3699	16.2943	17.1491	17.1422	17.0058		0.0808728	-0.0643358	cysD	Sulfate adenylyltransferase subunit 2	A0A0H3C6X6	A0A0H3C6X6	12	43.9
20.0191	20.2286	20.9023	20.602	20.6369	20.7401		0.410706	0.207913	CCNA_00483	Zn-dependent hydrolase, glyoxalase II family	A0A0H3C6Y7	A0A0H3C6Y7	12	59.1
23.3061	23.2019	22.5529	22.9875	22.9139	22.747		0.308635	-0.135493	CCNA_00507	Cytochrome c1	A0A0H3C704	A0A0H3C704	12	49.1
20.9098	20.9441	21.1213	21.4507	21.4382	21.1899	+	2.59939	0.3796	gmd	GDP-mannose 4,6-dehydratase	A0A0H3C726	A0A0H3C726	12	42.2
17.9233	18.058	18.5824	18.1857	18.3941	18.3748		0.108841	0.0514793	CCNA_01640	Quinone oxidoreductase	A0A0H3C737	A0A0H3C737	12	58.4
21.1115	21.0899	21.1691	21.0361	21.0204	21.0158		0.98769	-0.062326	CCNA_00562	Dihydroorotate dehydrogenase (quinone)	A0A0H3C744	A0A0H3C744	12	46
19.2612	19.3021	19.6152	19.388	19.4991	19.5393		0.405253	0.0918355	CCNA_01367	Nicotinate-nucleotide--dimethylbenzimidazole phosphoribosyltransferase	A0A0H3C745	A0A0H3C745	12	58.4
18.2538	18.2012	17.6869	17.9895	17.8766	17.9952		0.21316	-0.0730867	CCNA_01727	Methyl-accepting chemotaxis protein	A0A0H3C7A0	A0A0H3C7A0	12	34.3
20.2858	20.1566	19.8881	20.0301	20.0822	19.9067		0.661891	-0.142277	CCNA_01446	Aminotransferase	A0A0H3C7C8	A0A0H3C7C8	12	36.2
21.8348	21.5698	21.6217	21.9302	21.975	21.7562		0.157132	0.0570979	spt	Serine palmitoyltransferase	A0A0H3C7E9	A0A0H3C7E9	12	42.6
19.0931	19.0963	19.9472	19.4195	19.5067	19.488		0.0828946	0.0501599	CCNA_01241	Zn-dependent hydrolase, glyoxalase II family	A0A0H3C7G9	A0A0H3C7G9	12	50.4
16.2086	16.5608	15.8115	15.7247	15.8817	15.9452		0.863955	-0.296765	CCNA_01490	FAD-dependent dehydrogenase	A0A0H3C7H0	A0A0H3C7H0	12	34.1
17.3079	17.2624	17.3789	17.4025	17.4034	17.2571		0.141039	-0.0222249	hflX	GTPase HflX	A0A0H3C7H6	A0A0H3C7H6	12	30
17.9867	18.0377	17.319	17.5898	17.5396	17.1604		0.465417	-0.244135	tipF	Cyclic-di-GMP phosphodiesterase, flagellum assembly factor TipF	A0A0H3C7P6	A0A0H3C7P6	12	39.2
22.3158	22.3578	21.8482	22.0941	21.9712	21.862		0.366893	-0.125215	CCNA_00752	3-hydroxybutyryl-CoA dehydrogenase	A0A0H3C7Q1	A0A0H3C7Q1	12	45.5
20.2757	20.2836	20.4179	20.1266	20.0998	20.0562	+	2.61992	-0.210829	CCNA_01556	LacI-family transcriptional regulator	A0A0H3C7Q7	A0A0H3C7Q7	12	37.8
16.1223	16.0535	16.2555	16.3858	16.3466	16.5063	+	2.63822	0.308059	CCNA_01585	TonB-dependent receptor	A0A0H3C7T0	A0A0H3C7T0	12	21.2
23.1137	23.327	22.3055	22.8975	22.8335	22.7724		0.162407	0.117733	rplC	50S ribosomal protein L3	A0A0H3C7T8	A0A0H3C7T8	12	59.9
18.6274	18.701	18.8444	18.6137	18.6012	18.5195		0.581498	-0.0830917	CCNA_02005	Inosine-uridine nucleoside N-ribohydrolase	A0A0H3C7Y5	A0A0H3C7Y5	12	52
19.7405	19.7643	19.4207	19.065	19.0471	18.9722	+	2.15599	-0.545157	CCNA_01670	Sulfate transport ATP-binding protein cysA	A0A0H3C7Y9	A0A0H3C7Y9	12	54.3
18.6152	18.518	18.2063	18.8687	18.8855	18.9678		1.04842	0.302717	CCNA_00859	Acetyltransferase, GNAT family	A0A0H3C7Z7	A0A0H3C7Z7	12	51.5
16.3612	16.2068	16.0946	15.9895	15.9919	15.8943		0.848043	-0.19045	CCNA_01465	Methyl-accepting chemotaxis protein	A0A0H3C800	A0A0H3C800	12	26.9
22.5998	22.6502	22.5671	22.1545	22.188	22.463	+	1.48596	-0.254577	nuoE	NADH-quinone oxidoreductase chain E	A0A0H3C808	A0A0H3C808	12	46.9
19.237	19.1888	19.4449	20.0766	20.052	19.8877	+	4.26674	0.709414	CCNA_01519	Universal stress protein family	A0A0H3C898	A0A0H3C898	12	55.2
19.4002	19.0898	19.6262	19.7335	19.7746	19.4		0.410322	0.184801	CCNA_01691	tRNA/rRNA methyltransferase	A0A0H3C8K3	A0A0H3C8K3	12	35.8
17.4946	17.3098	16.885	16.7791	16.6079	16.6043	+	1.49108	-0.456372	crbA	D-alanyl-D-alanine serine-type carboxypeptidase CrbA	A0A0H3C8K5	A0A0H3C8K5	12	31.3
19.5499	19.5918	18.8531	19.3992	19.3613	19.2054		0.0814405	0.0422945	CCNA_02320	2-deoxycytidine 5-triphosphate deaminase	A0A0H3C8S3	A0A0H3C8S3	12	46.3
19.8902	19.792	19.7332	19.9543	20.1995	20.1142	+	2.43748	0.348915	CCNA_02338	DUF3256 family protein	A0A0H3C8T8	A0A0H3C8T8	12	53.3
19.5278	19.58	20.3158	19.6671	19.7061	19.9586		0.174448	-0.103657	CCNA_02182	Phosphoserine phosphatase	A0A0H3C974	A0A0H3C974	12	56.2
24.3153	24.2426	24.4452	24.2547	24.2279	24.0432		0.514906	-0.0896387	CCNA_01991	OmpH-like outer membrane protein	A0A0H3C992	A0A0H3C992	12	59
19.4153	19.2332	19.2493	19.455	19.4267	19.5518		0.0428335	0.0160947	CCNA_02224	Methylenetetrahydrofolate reductase	A0A0H3C9A8	A0A0H3C9A8	12	50.6
19.1681	18.9537	19.061	18.7842	18.8151	18.6535	+	2.87081	-0.318558	dprA	DNA recombination-mediator protein A, SMF family	A0A0H3C9B5	A0A0H3C9B5	12	41.4
19.6986	19.7566	20.4941	20.0458	20	20.1837		0.0489587	0.0307198	fbp	Fructose-1,6-bisphosphatase class 1	A0A0H3C9D9	A0A0H3C9D9	12	55.7
20.5697	20.4863	19.4483	20.2523	20.1226	19.6826		0.125141	-0.100311	secF	Protein-export membrane protein SecF	A0A0H3C9F6	A0A0H3C9F6	12	36.4
20.1028	20.2402	20.6991	20.5985	20.5416	20.7026		0.622386	0.211071	lysA	Diaminopimelate decarboxylase	A0A0H3C9G7	A0A0H3C9G7	12	38.7
21.3478	21.3564	20.9056	20.7344	20.7116	20.3988	+	1.35772	-0.450473	nuoI	NADH-quinone oxidoreductase subunit I	A0A0H3C9M5	A0A0H3C9M5	12	55.8
16.3048	16.3534	16.8417	16.6945	16.7509	16.4625		0.194622	0.0711966	CCNA_01554	D-mannonate oxidoreductase	A0A0H3C9R1	A0A0H3C9R1	12	32.8
18.1191	18.3314	18.7833	18.9234	19.0114	19.2267	+	1.50131	0.532271	CCNA_02530	SAM-dependent methyltransferase	A0A0H3CA07	A0A0H3CA07	12	35.2
18.5675	18.626	18.5724	18.8045	18.7339	18.632	+	1.65032	0.166064	CCNA_01688	Potassium channel protein	A0A0H3CA15	A0A0H3CA15	12	43.2
19.3602	19.5342	19.6402	19.4832	19.5637	19.7642		0.157014	0.0388064	CCNA_02287	TetR-family transcriptional regulator	A0A0H3CA16	A0A0H3CA16	12	54.5
22.1846	22.1218	22.3834	22.3412	22.333	22.2334		0.888393	0.132831	CCNA_02251	Methylglutaconyl-CoA hydratase	A0A0H3CA75	A0A0H3CA75	12	42.3
20.2089	20.1739	19.615	20.7767	20.4841	20.2165	+	1.54811	0.760567	CCNA_02619	Stomatin/prohibitin-related protein	A0A0H3CA87	A0A0H3CA87	12	46.8
17.2123	17.212	17.3708	17.0842	17.0948	16.9784	+	1.90404	-0.180226	CCNA_02633	Membrane-bound glycosyl hydrolase	A0A0H3CA98	A0A0H3CA98	12	19.8
18.7772	18.9207	19.3487	18.8221	18.9186	18.643		0.650809	-0.185529	trmFO	Methylenetetrahydrofolate--tRNA-(uracil-5-)-methyltransferase TrmFO	A0A0H3CAE1	A0A0H3CAE1	12	32.7
18.7128	18.7506	19.3591	19.2719	19.2778	19.3982		0.770473	0.297737	CCNA_02466	UDP-glucose 4-epimerase	A0A0H3CAI7	A0A0H3CAI7	12	60.9
18.2272	18.3639	18.1042	17.5856	17.5413	17.5216	+	4.13307	-0.653449	cpaE	Pilus assembly ATPase CpaE	A0A0H3CAK9	A0A0H3CAK9	12	30.9
18.4477	18.5723	18.9258	19.1804	19.3738	19.7091	+	1.55694	0.620974	CCNA_01941	Cysteine desulfurase	A0A0H3CAQ6	A0A0H3CAQ6	12	44.1
19.2492	19.3256	18.9941	19.0831	19.0755	18.8101		0.829627	-0.163753	pyrB	Aspartate carbamoyltransferase	A0A0H3CAR1	A0A0H3CAR1	12	40.4
16.9896	16.8207	16.745	17.079	17.1148	17.1278		1.2052	0.185327	CCNA_03179	NADH-dependent flavin oxidoreductase	A0A0H3CAY7	A0A0H3CAY7	12	35.5
17.3052	17.3282	17.569	17.4783	17.5968	17.5318		0.757032	0.111862	CCNA_02909	Tetratricopeptide repeat-containing 2OG-Fe(II) oxygenase	A0A0H3CAZ9	A0A0H3CAZ9	12	29.4
19.6031	19.6674	20.4109	20.1637	20.1825	20.3051		0.466224	0.232208	CCNA_03029	3-deoxy-manno-octulosonate cytidylyltransferase	A0A0H3CB80	A0A0H3CB80	12	69.4
18.7304	18.8436	19.4014	19.4086	19.3937	19.6551		1.00688	0.391029	CCNA_03278	Aminobutyraldehyde dehydrogenase	A0A0H3CB81	A0A0H3CB81	12	46.5
19.3271	19.3513	19.0902	19.5702	19.4606	19.3479	+	1.4229	0.25661	CCNA_02734	Serine acetyltransferase	A0A0H3CBB9	A0A0H3CBB9	12	61
19.7389	19.8973	20.2795	19.3809	19.4557	19.6722	+	1.99244	-0.522194	CCNA_02222	5-methyltetrahydrofolate--homocysteine methyltransferase homocysteine-binding subunit	A0A0H3CBH9	A0A0H3CBH9	12	39.9
19.3704	19.5723	20.2323	19.8479	19.8999	20.129		0.277383	0.148046	panC	Pantothenate synthetase	A0A0H3CBK7	A0A0H3CBK7	12	54.7
16.0389	16.1358	16.2199	15.5844	15.4595	15.4196	+	3.22796	-0.569878	CCNA_02895	TonB-dependent receptor	A0A0H3CBQ7	A0A0H3CBQ7	12	12.5
19.951	20.0944	20.6841	20.4943	20.5551	20.6445		0.574973	0.238157	CCNA_02961	NeuB-family N-acetylneuraminate synthase	A0A0H3CBW2	A0A0H3CBW2	12	43
22.9473	22.9169	23.1941	22.8992	22.8922	22.827		0.37516	-0.072916	CCNA_03557	DUF3558 domain-containing protein	A0A0H3CBW5	A0A0H3CBW5	12	43.2
20.4503	20.534	20.7603	20.7085	20.767	20.6353		0.645286	0.0982056	dapB	4-hydroxy-tetrahydrodipicolinate reductase	A0A0H3CC59	A0A0H3CC59	12	54.9
20.6782	20.6467	20.4674	20.4397	20.3608	20.4029		1.08693	-0.144259	cpaB	Pilus assembly protein CpaB	A0A0H3CC71	A0A0H3CC71	12	53.2
20.484	20.5155	19.9574	20.3816	20.2821	20.0449		0.0283404	-0.0146046	CCNA_03408	ABC transporter ATP-binding protein	A0A0H3CC83	A0A0H3CC83	12	44.6
18.8332	19.0311	19.5244	19.463	19.6248	19.7186		1.03244	0.383221	CCNA_03204	Alanine racemase	A0A0H3CCM6	A0A0H3CCM6	12	31.3
20.4523	20.5455	20.5548	20.5119	20.4749	20.3371		0.709139	-0.0654597	CCNA_03309	Homoserine O-acetyltransferase	A0A0H3CCS8	A0A0H3CCS8	12	50.3
21.0881	21.1923	21.0509	21.3491	21.2758	21.3047	+	3.03251	0.218182	CCNA_02716	ABC transporter substrate-binding protein	A0A0H3CCW7	A0A0H3CCW7	12	37.1
17.8297	17.9166	18.2758	18.3803	18.3414	18.3552	+	1.52103	0.314451	CCNA_02783	Two-component response regulator	A0A0H3CD37	A0A0H3CD37	12	32.5
21.7899	21.866	22.1319	22.1977	22.1063	22.3032		1.01103	0.224041	CCNA_02845	Two-component response regulator	A0A0H3CD88	A0A0H3CD88	12	73.1
21.7379	21.5255	21.6759	21.9081	22.0064	21.8998	+	2.78534	0.343904	CCNA_03807	Organic solvent resistance transport system Ttg2D protein	A0A0H3CD94	A0A0H3CD94	12	52.3
20.4968	20.4258	20.6342	20.2801	20.4685	20.557		0.017448	-0.00475073	CCNA_02913	Signal peptide protein	A0A0H3CDE9	A0A0H3CDE9	12	61.6
18.5672	18.3933	18.3451	18.7705	18.7223	18.5851	+	2.06183	0.354462	CCNA_03568	LemA protein	A0A0H3CDF3	A0A0H3CDF3	12	57.4
18.6671	18.6465	18.0096	18.5118	18.4293	18.3564		0.106031	0.0504694	CCNA_03616	PiuB-related membrane protein	A0A0H3CDU1	A0A0H3CDU1	12	32.3
20.2872	20.231	19.6352	19.9245	19.8422	19.6554		0.27381	-0.129112	CCNA_03627	ATP phosphoribosyltransferase regulatory subunit	A0A0H3CDV1	A0A0H3CDV1	12	42
22.5153	22.3403	22.5003	22.4336	22.4781	22.2584		0.0103711	-0.00298929	CCNA_03157	DUF4198 domain-containing protein	A0A0H3CE32	A0A0H3CE32	12	68.7
22.4095	22.5692	22.7488	22.7276	22.7022	22.6573		0.632466	0.107829	fabI	Enoyl-[acyl-carrier-protein] reductase [NADH]	A0A0H3CEH0	A0A0H3CEH0	12	59
19.5515	19.4989	19.7833	19.7187	19.5901	19.5091		0.0194831	-0.00448751	qor	Quinone oxidoreductase	A0A0H3CEK4	A0A0H3CEK4	12	50.5
15.7427	15.8702	16.0453	16.3044	16.2551	16.3532		0.982022	0.292871	CCNA_03834	Tetratricopeptide repeat family protein	A0A0H3CG57	A0A0H3CG57	12	28
19.902	20.0183	20.7026	20.3193	20.3753	20.5119		0.261717	0.138201	hisF	Imidazole glycerol phosphate synthase subunit HisF	B8GW15	B8GW15	12	52.7
18.9749	18.9288	18.992	18.6108	18.6082	18.3669	+	2.19782	-0.355423	lipA	Lipoyl synthase	B8GW82	B8GW82	12	43.1
23.9165	23.9626	23.3416	23.7352	23.7098	23.4001		0.0891918	-0.0444002	clpP	ATP-dependent Clp protease proteolytic subunit	B8GX16	B8GX16	12	42.6
21.2697	21.2331	21.6294	21.4506	21.4036	21.3126		0.0777299	0.0211673	grpE	Protein GrpE	B8GXP4	B8GXP4	12	79.8
17.2554	17.0851	17.2165	17.6625	17.6659	17.5612	+	2.76702	0.369909	miaA	tRNA dimethylallyltransferase	B8GXU1	B8GXU1	12	51.4
19.6605	19.7205	19.8481	19.8945	19.9465	20.2908		0.83675	0.223867	fmt	Methionyl-tRNA formyltransferase	B8GYF1	B8GYF1	12	53.2
19.3523	19.5122	19.4316	19.5461	19.6477	19.865		0.691634	0.181589	phoU	Phosphate-specific transport system accessory protein PhoU homolog	B8GYG5	B8GYG5	12	50.4
20.046	20.205	20.384	20.1296	20.1145	20.0724		0.41908	-0.0712099	hslO	33 kDa chaperonin	B8GYL6	B8GYL6	12	65.2
21.5668	21.6447	22.1981	21.9277	21.9273	22.0921		0.349328	0.134284	gpmA	2,3-bisphosphoglycerate-dependent phosphoglycerate mutase	B8GYN6	B8GYN6	12	60.3
21.1711	21.2854	21.9762	21.5708	21.6722	21.854		0.255947	0.138411	rpiA	Ribose-5-phosphate isomerase A	B8GYT0	B8GYT0	12	70
17.8678	17.9811	17.6203	18.3137	18.3641	18.4788	+	1.59218	0.416686	metXA	Homoserine O-acetyltransferase	B8GZZ0	B8GZZ0	12	37.2
20.7418	20.8459	20.3241	21.2017	21.2294	21.1439	+	2.2448	0.662623	hmgA	Homogentisate 1,2-dioxygenase	B8H072	B8H072	12	41.6
20.2565	20.3891	20.1004	20.8123	20.897	21.0487	+	1.72319	0.490957	murC	UDP-N-acetylmuramate--L-alanine ligase	B8H086	B8H086	12	29.8
21.1676	20.963	20.5885	21.201	21.3145	21.4546		0.989876	0.302799	ctrA	Cell cycle transcriptional regulator CtrA	B8H358	B8H358	12	65.4
21.6745	21.8886	21.1614	22.0319	21.9545	21.7772	+	1.31223	0.474373	rpsE	30S ribosomal protein S5	B8H4F1	B8H4F1	12	51.7
21.7822	21.7939	22.5041	21.7921	21.8915	21.909		0.409628	-0.193588	adk	Adenylate kinase	B8H4F5	B8H4F5	12	81.7
20.1103	20.1843	20.9473	20.3709	20.3999	20.5514		0.0312227	-0.0200162	argC	N-acetyl-gamma-glutamyl-phosphate reductase	B8H555	B8H555	12	53
20.0098	20.1783	19.7836	19.5755	19.5419	19.566	+	1.86647	-0.357521	kduI	4-deoxy-L-threo-5-hexosulose-uronate ketol-isomerase	B8H5V5	B8H5V5	12	55.9
18.5289	18.3312	18.0674	18.2293	18.2773	18.1315		0.611904	-0.138405	CCNA_00042	RNA-binding protein, YlxR family	A0A0H3C2L2	A0A0H3C2L2	11	50
18.8179	18.9288	19.3923	19.5705	19.6323	19.7385	+	1.69919	0.521242	CCNA_00150	PDZ domain family protein	A0A0H3C2W3	A0A0H3C2W3	11	45.2
20.8803	20.5634	19.7843	20.6673	20.548	19.9685		0.148012	0.128153	CCNA_00264	C4-dicarboxylate transport protein	A0A0H3C369	A0A0H3C369	11	36
18.5452	18.4745	17.8208	18.4395	18.3407	18.2518		0.132748	0.0640898	CCNA_00361	Hot dog superfamily thioesterase	A0A0H3C3E4	A0A0H3C3E4	11	39.7
21.3248	21.3456	20.9795	20.9381	20.892	20.8966		1.08338	-0.236999	CCNA_00025	Major facilitator superfamily transporter	A0A0H3C3L7	A0A0H3C3L7	11	21.6
16.5342	16.4585	15.7791	16.1875	16.1791	16.164		0.136086	-0.0744579	CCNA_00073	HemY domain membrane protein	A0A0H3C3P8	A0A0H3C3P8	11	24.7
17.2587	17.286	17.1278	17.476	17.4499	17.3586		0.71654	0.117652	CCNA_00192	Long-chain-fatty-acid--CoA ligase	A0A0H3C3Z8	A0A0H3C3Z8	11	25.6
19.9795	19.9171	20.2682	21.2035	21.3848	21.3703	+	3.52183	1.15658	chvI	Two-component response regulator chvI	A0A0H3C437	A0A0H3C437	11	68.1
19.3936	19.2229	19.1724	18.7302	18.9089	18.9566		0.711377	-0.215399	CCNA_00288	ABC-type sulfate transport system, periplasmic component	A0A0H3C475	A0A0H3C475	11	37.2
17.4037	17.4573	17.3228	17.5276	17.6129	17.5376	+	1.3255	0.158803	CCNA_00141	Tetratricopeptide repeat family protein	A0A0H3C4K3	A0A0H3C4K3	11	53.1
19.3073	19.298	19.2735	19.3071	19.279	19.0331		0.289467	-0.0523076	CCNA_00817	L-sorbosone dehydrogenase	A0A0H3C4N5	A0A0H3C4N5	11	24.7
18.3417	18.3992	17.8746	18.2567	18.2957	18.3861		0.151153	0.050529	CCNA_00436	Acyl-CoA dehydrogenase, short-chain specific	A0A0H3C4N6	A0A0H3C4N6	11	34.3
20.513	20.6017	20.081	20.6795	20.501	20.4981		0.730008	0.257231	folE	GTP cyclohydrolase 1	A0A0H3C4T6	A0A0H3C4T6	11	54.2
19.6372	19.6837	20.2888	20.2164	20.2527	20.2603		0.72472	0.289823	CCNA_00255	Beta-lactamase class C family protein	A0A0H3C4U3	A0A0H3C4U3	11	37.2
19.919	20.0915	20.4432	19.9123	20.1627	20.1783		0.143774	-0.0510888	CCNA_00261	Ribonucleoside-diphosphate reductase subunit beta	A0A0H3C4U9	A0A0H3C4U9	11	35.2
21.4265	21.3858	21.4411	21.4288	21.4384	21.5238		1.13072	0.0546861	CCNA_00543	Methyl-accepting chemotaxis protein	A0A0H3C4X3	A0A0H3C4X3	11	55.6
19.9431	20.195	19.9305	20.2787	20.3262	20.286	+	2.28937	0.280886	CCNA_00358	Delta 3,5-delta2,4-dienoyl-CoA isomerase	A0A0H3C541	A0A0H3C541	11	39.9
22.0183	22.0621	22.0676	22.0709	22.0939	21.946		0.353032	0.0496063	CCNA_00379	Thiol:disulfide interchange protein dsbA	A0A0H3C562	A0A0H3C562	11	63.2
19.3085	19.2449	19.1501	19.6585	19.7445	19.5729	+	3.13677	0.39763	CCNA_00201	Outer membrane protein	A0A0H3C5D4	A0A0H3C5D4	11	67.7
20.8203	20.8934	21.3318	21.9924	21.9805	21.7572	+	3.27163	0.861369	CCNA_00206	Succinyl-CoA:3-ketoacid-coenzyme A transferase subunit A	A0A0H3C5D7	A0A0H3C5D7	11	44.1
21.2498	21.2487	21.9283	21.6629	21.7404	21.8051		0.48638	0.205152	CCNA_00060	Mitochondrial-type Fe-S cluster assembly protein NFU	A0A0H3C5V1	A0A0H3C5V1	11	58.9
19.7802	19.6118	19.6974	19.7685	19.7877	19.8033		1.23526	0.0874224	CCNA_01218	Sphingosine kinase/diacylglycerol kinase-related protein	A0A0H3C600	A0A0H3C600	11	35.2
17.341	17.1754	16.3795	17.2403	17.1029	17.0119		0.12201	0.0742135	flbD	AAA-family response regulator flbD	A0A0H3C617	A0A0H3C617	11	26.2
20.136	20.111	20.0244	19.9459	19.9939	19.9776		0.372749	-0.0480514	hetN	Ketoacyl reductase hetN	A0A0H3C620	A0A0H3C620	11	74.1
18.2244	18.385	17.8242	17.7985	17.6349	17.6969	+	1.33839	-0.358838	CCNA_00566	Mannonate dehydratase	A0A0H3C643	A0A0H3C643	11	36.2
22.4634	22.6683	22.8453	22.2347	22.016	22.0903	+	3.06112	-0.5545	CCNA_00636	DUF4384 domain-containing protein	A0A0H3C692	A0A0H3C692	11	58
17.2471	17.2102	17.0978	17.1254	17.0686	17.0055		1.21786	-0.128308	CCNA_00667	Lipopolysaccharide biosynthesis protein	A0A0H3C6B7	A0A0H3C6B7	11	36.5
18.3782	18.4323	17.0331	18.4712	18.3171	17.913		0.496343	0.419576	CCNA_01056	Methyltransferase	A0A0H3C6D5	A0A0H3C6D5	11	31
19.3535	19.4476	19.6483	18.8486	18.9669	19.2603	+	1.48694	-0.429443	CCNA_01463	Phospho-2-dehydro-3-deoxyheptonate aldolase	A0A0H3C6M7	A0A0H3C6M7	11	44.2
17.3153	17.4157	16.7023	16.8053	16.7222	16.6569		0.958641	-0.37125	flhA	Flagellar biosynthesis protein FlhA	A0A0H3C6S4	A0A0H3C6S4	11	16.7
19.6097	19.5952	19.7577	19.5433	19.6053	19.6821		0.0952214	-0.0133548	CCNA_01245	23S rRNA methyltransferase	A0A0H3C6W2	A0A0H3C6W2	11	43.3
20.7193	20.6864	21.1906	20.8935	20.9647	20.8873		0.0152962	0.00569916	CCNA_01278	Hpt domain-containing protein	A0A0H3C6Y4	A0A0H3C6Y4	11	75.3
23.8107	23.9083	23.3703	22.196	22.1934	22.0485	+	3.96662	-1.42792	CCNA_01562	4-hydroxy-2-oxoglutarate aldolase/2-dehydro-3-deoxyphosphogluconate aldolase	A0A0H3C6Y5	A0A0H3C6Y5	11	54
17.5766	17.5559	16.8959	17.292	17.247	16.9592		0.35119	-0.169029	CCNA_01674	Circularly permuted ATP-grasp type 2 protein	A0A0H3C758	A0A0H3C758	11	23.5
18.3756	18.0005	16.6027	18.4921	18.5345	18.3298		0.607231	0.549009	CCNA_01174	LysR-family transcriptional regulator	A0A0H3C7A7	A0A0H3C7A7	11	30.5
22.4579	22.3083	22.4498	22.4572	22.5899	22.4054		1.05988	0.170153	CCNA_01745	Thioredoxin peroxidase	A0A0H3C7B2	A0A0H3C7B2	11	70.1
21.0325	20.8268	20.7174	20.603	20.4661	20.0899	+	1.33413	-0.3836	plsX	Phosphate acyltransferase	A0A0H3C7B8	A0A0H3C7B8	11	39.2
17.3619	16.9929	16.0624	17.1652	17.2586	16.8863		0.252319	0.192186	CCNA_01814	Histidine kinase	A0A0H3C7H1	A0A0H3C7H1	11	32.2
19.6467	19.5281	19.6137	19.6026	19.5691	19.5186		0.258985	-0.0212469	CCNA_01211	MobA-like NTP transferase domain protein	A0A0H3C7K8	A0A0H3C7K8	11	54.6
18.8731	18.9561	19.5162	19.3501	19.4836	19.6541		0.770959	0.308772	CCNA_00871	Carbon-nitrogen hydrolase family protein	A0A0H3C805	A0A0H3C805	11	50.2
18.7531	18.6609	17.9581	18.6594	18.6093	18.6185		0.404764	0.166263	hldD	ADP-L-glycero-D-manno-heptose-6-epimerase	A0A0H3C831	A0A0H3C831	11	42.6
20.4633	20.3921	19.9422	20.2784	20.122	20.1673		0.460039	-0.139283	CCNA_01728	Short chain dehydrogenase	A0A0H3C836	A0A0H3C836	11	58.6
16.9133	16.9685	16.6499	17.0342	17.0558	16.911		0.655405	0.116435	CCNA_00912	Beta-lactamase family protein	A0A0H3C844	A0A0H3C844	11	33.2
20.493	20.7702	21.0339	20.5471	20.7194	21.208		0.114302	-0.069603	CCNA_02095	NAD/NADH-dependent eicosanoid dehydrogenase	A0A0H3C864	A0A0H3C864	11	35.2
22.1863	22.2903	22.8419	22.3443	22.4492	22.5781		0.130037	-0.0676513	CCNA_01603	Aminotransferase	A0A0H3C8I0	A0A0H3C8I0	11	34
18.7378	18.7674	18.8866	18.9891	19.0281	19.1865		1.17551	0.215923	lpxI	UDP-2,3-diacylglucosamine pyrophosphatase LpxI	A0A0H3C8Q1	A0A0H3C8Q1	11	53.9
18.8117	18.6387	18.4025	18.5267	18.5111	18.1734		0.809546	-0.200774	ftsX	Cell division protein FtsX	A0A0H3C8Q6	A0A0H3C8Q6	11	46.5
18.6608	18.6928	18.7402	18.4814	18.5639	18.5068		0.155036	-0.0420446	CCNA_01915	Pseudouridine synthase	A0A0H3C9F0	A0A0H3C9F0	11	54.9
21.2816	21.4287	22.0311	21.6847	21.8025	21.7487		0.288991	0.121682	CCNA_01509	3-oxoacyl-(Acyl-carrier-protein) synthase III	A0A0H3C9K7	A0A0H3C9K7	11	41.5
20.9278	21.0784	21.6192	21.0815	21.0764	21.1554		0.369809	-0.137333	CCNA_02178	Short-chain alcohol dehydrogenase	A0A0H3C9R0	A0A0H3C9R0	11	50.8
17.9168	17.7777	16.56	17.2784	17.219	17.1904		0.211683	-0.176277	CCNA_02127	Oxacillin resistance-associated protein fmtC	A0A0H3C9V2	A0A0H3C9V2	11	26.6
18.7685	18.8888	19.0488	18.7757	18.8588	19.0303		0.0589561	0.0156484	map	Methionine aminopeptidase	A0A0H3C9X3	A0A0H3C9X3	11	50
19.8963	19.8247	19.9276	19.6471	19.706	19.6525	+	3.56729	-0.20765	tgt	Queuine tRNA-ribosyltransferase	A0A0H3C9Y7	A0A0H3C9Y7	11	37.5
19.2969	19.4692	19.0425	19.8876	19.9396	19.774	+	2.51903	0.603758	CCNA_02564	Acyl-CoA dehydrogenase, short-chain specific	A0A0H3CA38	A0A0H3CA38	11	35
23.1561	23.3927	23.5484	22.9878	22.7818	22.471	+	2.43848	-0.622749	CCNA_02312	TraB superfamily protein	A0A0H3CA42	A0A0H3CA42	11	45.9
18.7487	18.7124	16.7996	17.8075	17.6422	17.5901		0.385777	-0.422766	purC	Phosphoribosylaminoimidazole-succinocarboxamide synthase	A0A0H3CB04	A0A0H3CB04	11	46.4
20.4046	20.3905	19.8884	20.044	20.0014	19.6501		0.662221	-0.253353	CCNA_03294	Beta-lactamase family protein	A0A0H3CB89	A0A0H3CB89	11	23.8
19.5591	19.6342	19.4841	19.1566	19.1447	18.9574	+	2.06251	-0.395042	CCNA_02688	Chitooligosaccharide deacetylase	A0A0H3CB99	A0A0H3CB99	11	58.9
21.3543	21.2676	21.3697	21.2393	21.179	21.1269		0.119997	-0.0303984	ybgF	Cell division coordinator CpoB	A0A0H3CBB8	A0A0H3CBB8	11	57.7
17.0225	17.0411	16.9292	16.5054	16.6046	16.6978	+	3.80824	-0.400384	CCNA_02791	FecR family protein	A0A0H3CBH1	A0A0H3CBH1	11	29.7
16.6693	16.2786	15.1719	16.303	16.3296	15.9134		0.0455498	0.0445189	CCNA_03159	Sulfite reductase (NADPH) flavoprotein alpha-component	A0A0H3CBK6	A0A0H3CBK6	11	25.2
18.5773	18.5515	18.3234	17.3304	17.4065	17.4544	+	1.95721	-0.798343	CCNA_02860	DnaJ-class molecular chaperone	A0A0H3CBN0	A0A0H3CBN0	11	49.7
19.4779	19.2819	19.3527	19.6063	19.6957	19.5633		0.808515	0.165568	cleC	Single domain receiver protein CleC	A0A0H3CBT5	A0A0H3CBT5	11	71.5
17.9076	17.931	17.8981	18.0276	17.9933	17.819		0.172511	0.0213513	CCNA_02493	3-carboxy-cis,cis-muconate cycloisomerase	A0A0H3CC92	A0A0H3CC92	11	40.3
16.2967	16.0424	15.2812	16.1639	16.196	15.6246		0.181347	0.117425	tacA	AAA-family response regulator tacA	A0A0H3CC96	A0A0H3CC96	11	23.8
18.6403	18.6877	19.4255	19.2248	19.2815	19.3092		0.715993	0.291697	CCNA_03203	Threo-3-hydroxyaspartate ammonia-lyase	A0A0H3CCI7	A0A0H3CCI7	11	40.3
16.6102	16.5904	16.5651	16.7551	16.8114	16.8703	+	3.47761	0.212063	CCNA_03841	Alpha/beta hydrolase family protein	A0A0H3CCM8	A0A0H3CCM8	11	45.5
17.6074	17.5724	17.6677	17.8407	17.9468	17.6087		1.20767	0.17002	CCNA_03225	Metallo-dependent hydrolase	A0A0H3CCS1	A0A0H3CCS1	11	33.2
16.9988	17.0675	17.643	17.815	17.8219	17.9724	+	1.47465	0.527389	CCNA_03241	Glutamate-1-semialdehyde 2,1-aminomutase	A0A0H3CCT4	A0A0H3CCT4	11	39.7
17.1826	17.2218	17.4887	17.4755	17.4934	17.7527		0.954429	0.210561	CCNA_03332	Dihydropteroate synthase	A0A0H3CCU6	A0A0H3CCU6	11	58
16.2824	16.2985	16.5572	16.5508	16.3836	16.4642		0.241255	0.048605	CCNA_03297	DUF5610 domain-containing protein	A0A0H3CCY1	A0A0H3CCY1	11	34.2
20.079	20.1746	20.1189	20.0679	20.1675	20.3834		0.440029	0.0739632	CCNA_03405	Ubiquinone biosynthesis protein COQ9	A0A0H3CD66	A0A0H3CD66	11	63.1
17.6502	17.9772	16.4568	17.3895	17.215	17.1234		0.297065	0.335073	CCNA_03485	Protein QmcA	A0A0H3CDE5	A0A0H3CDE5	11	42.6
17.5222	17.3826	17.8548	17.759	17.8831	17.6781		0.368037	0.114635	CCNA_03501	Threonylcarbamoyl-AMP synthase	A0A0H3CDG1	A0A0H3CDG1	11	41.8
16.9404	16.8249	16.9917	16.8369	16.8596	16.9933		0.186411	-0.0279994	pdeA	GGDEF/EAL phosphodiesterase PdeA	A0A0H3CDG5	A0A0H3CDG5	11	22.3
18.1917	18.0959	17.6991	18.0989	18.0335	17.5941		0.0278006	-0.0159893	CCNA_03532	Conserved hypothetical membrane protein	A0A0H3CDJ6	A0A0H3CDJ6	11	14.3
19.8919	20.0327	20.7428	19.4858	19.6355	19.8691		1.23742	-0.564336	asd	Aspartate-semialdehyde dehydrogenase	A0A0H3CDS9	A0A0H3CDS9	11	54.3
15.4855	15.6489	16.5392	16.3668	16.4135	16.6518		0.78815	0.456087	CCNA_03749	2-hydroxy-6-oxo-6-phenylhexa-2,4-dienoate hydrolase	A0A0H3CDX7	A0A0H3CDX7	11	50
18.6485	18.645	18.4747	18.7243	18.8142	18.8246	+	1.61794	0.16708	CCNA_03221	Phytoene dehydrogenase	A0A0H3CEC1	A0A0H3CEC1	11	27.6
20.5003	20.518	20.5287	20.4088	20.5063	20.7549		0.0233237	0.00623369	CCNA_03353	Metallophosphatase domain protein	A0A0H3CEN8	A0A0H3CEN8	11	52.3
20.8216	20.6711	20.2095	20.2507	20.1866	19.8617		0.963782	-0.361589	CCNA_03412	NAD(P) transhydrogenase subunit beta	A0A0H3CEU9	A0A0H3CEU9	11	28.6
17.1519	17.0961	16.7291	17.0241	17.0596	16.9259		0.20675	0.0789704	CCNA_03445	M28-family zinc metallopeptidase	A0A0H3CEY6	A0A0H3CEY6	11	19.4
18.6622	18.2363	17.3683	18.8853	18.9531	18.8		0.942256	0.579234	CCNA_03455	GT1-family glycosyltransferase	A0A0H3CEZ7	A0A0H3CEZ7	11	37.7
19.0559	19.2188	19.9601	19.945	19.9738	20.2146		1.24154	0.543049	CCNA_03746	Acetylornithine deacetylase	A0A0H3CFT4	A0A0H3CFT4	11	35.5
18.0216	17.8788	18.1491	18.2601	18.3434	18.3892	+	2.11832	0.297496	CCNA_03799	Short chain dehydrogenase	A0A0H3CG21	A0A0H3CG21	11	57
20.5355	20.4854	19.7069	20.385	20.2208	20.169		0.106386	0.0619264	CCNA_03810	Organic solvent resistance transport system ATP-binding protein	A0A0H3CG33	A0A0H3CG33	11	52.3
20.0636	20.2	20.9257	20.202	20.2369	20.5367		0.257843	-0.147157	hisA	1-(5-phosphoribosyl)-5-[(5-phosphoribosylamino)methylideneamino] imidazole-4-carboxamide isomerase	A0A0H3CG72	A0A0H3CG72	11	63.9
17.4089	17.2428	17.4549	17.5732	17.5903	17.5492	+	2.09997	0.186424	CCNA_03989	MarR-family HTH transcriptional regulator / N-acyltransferase	A0A0H3J4B5	A0A0H3J4B5	11	32.3
18.2326	18.1825	18.7474	18.5717	18.5799	18.5105		0.233344	0.0986905	queA	S-adenosylmethionine:tRNA ribosyltransferase-isomerase	B8GVF3	B8GVF3	11	41.3
18.6694	18.5942	18.6986	18.4745	18.4963	18.3721	+	1.31619	-0.142292	rsmH	Ribosomal RNA small subunit methyltransferase H	B8H0A2	B8H0A2	11	44.1
20.8278	21.1248	21.5639	21.106	21.2404	21.6309		0.126569	0.0717859	nadA	Quinolinate synthase	B8H2F3	B8H2F3	11	44.1
16.3923	16.4202	16.1993	16.1535	16.2721	16.3297		0.439927	-0.0648532	fliI	Flagellum-specific ATP synthase	B8H363	B8H363	11	30.6
18.3125	18.3702	18.7729	18.9764	19.036	19.0166		1.08753	0.381864	queC	7-cyano-7-deazaguanine synthase	B8H3X3	B8H3X3	11	41.7
22.9656	22.9013	22.1782	22.813	22.6705	22.2438		0.162111	0.128677	rplD	50S ribosomal protein L4	B8H4D5	B8H4D5	11	55.2
23.4005	23.5221	22.5648	23.0516	22.9531	22.8291		0.0434674	-0.0341167	rplE	50S ribosomal protein L5	B8H4E6	B8H4E6	11	55.7
19.9443	19.6645	20.0396	20.0588	20.1609	20.0765		1.02375	0.178196	thrB	Homoserine kinase	B8H4W6	B8H4W6	11	39.1
19.938	19.9598	19.322	19.6613	19.4799	19.2363		0.218222	-0.123774	hisG	ATP phosphoribosyltransferase	B8H5P6	B8H5P6	11	35.6
21.2912	21.5211	21.763	21.4357	21.3724	21.6288		0.363226	-0.108782	pyrE	Orotate phosphoribosyltransferase	B8H621	B8H621	11	75.3
22.516	22.6247	22.149	22.108	21.9155	21.9536	+	1.39683	-0.350769	tal	Probable transaldolase	B8H6D3	B8H6D3	11	71.9
19.9514	21.3247	20.1979	18.6661	18.5715	18.7687		0.983356	-1.19828	atpF	ATP synthase subunit b	A0A0H3C3F7	A0A0H3C3F7	10	57.1
17.6901	17.8034	18.3974	18.2889	18.2635	18.6175		0.78371	0.341353	CCNA_00389	Aminomethyltransferase family protein	A0A0H3C3H4	A0A0H3C3H4	10	52.9
18.9704	19.0525	19.8484	19.6926	19.7739	19.6013		0.69967	0.324067	moaB	Molybdenum cofactor biosynthesis protein B	A0A0H3C3L0	A0A0H3C3L0	10	60.7
18.5914	18.5635	18.4905	18.3421	18.2828	18.167	+	2.70278	-0.258554	cpaL	TadG/vWA-family protein CpaL	A0A0H3C404	A0A0H3C404	10	19.2
22.2498	22.0395	22.3181	22.5182	22.602	22.2301	+	1.51295	0.327724	CCNA_00220	Thiol-disulfide isomerase and thioredoxin	A0A0H3C425	A0A0H3C425	10	65.2
17.5965	17.5648	17.7177	17.5701	17.5653	17.4751		1.03423	-0.0802445	CCNA_00452	N-acetylglucosamine-6-phosphate deacetylase	A0A0H3C4P8	A0A0H3C4P8	10	32.5
17.2868	17.0017	17.3894	17.4459	17.4129	17.4226		0.729802	0.150044	CCNA_00485	Pseudouridine synthase	A0A0H3C4T0	A0A0H3C4T0	10	36.3
17.6846	17.3646	16.6416	17.7473	17.8262	17.663		0.591372	0.324937	rsmB	16S rRNA m5C methyltransferase RsmB	A0A0H3C582	A0A0H3C582	10	32.2
18.6232	18.4899	17.5173	18.5552	18.3945	18.1765		0.35393	0.229191	CCNA_01055	GT1 family glyscosyl transferase	A0A0H3C5D1	A0A0H3C5D1	10	25.3
15.2635	15.2498	15.4046	15.2196	15.2622	15.3185		0.00877865	0.00131035	CCNA_00598	TonB-dependent receptor	A0A0H3C5U6	A0A0H3C5U6	10	11.6
19.6726	19.3231	18.7928	19.5961	19.6402	19.4203		0.496768	0.219864	CCNA_00065	S-adenosylmethionine-dependent methyltransferase	A0A0H3C5V4	A0A0H3C5V4	10	45.9
18.5265	18.4107	17.3724	18.2879	18.1048	17.9701		0.0429887	-0.0344644	CCNA_00750	FeaR-family transcriptional regulator	A0A0H3C670	A0A0H3C670	10	34.2
15.8994	15.9498	16.5993	16.5879	16.7339	16.7385		1.13931	0.447518	CCNA_00993	Long-chain-fatty-acid--CoA ligase	A0A0H3C678	A0A0H3C678	10	24.6
17.8279	17.9432	17.986	18.0991	18.1871	18.302	+	1.90126	0.22664	CCNA_00809	Quinone oxidoreductase	A0A0H3C6C3	A0A0H3C6C3	10	48
17.7354	17.7736	17.7537	17.6472	17.718	17.996		0.183957	0.0357885	CCNA_00304	3-deoxy-D-manno-octulosonic acid transferase	A0A0H3C6H2	A0A0H3C6H2	10	36.2
20.1498	20.0519	20.3001	20.2913	20.3118	20.4285		1.00053	0.144089	fixJ	Two-component response regulator FixJ	A0A0H3C6K9	A0A0H3C6K9	10	59.9
17.5927	17.1977	17.1029	17.5431	17.4359	17.3216		0.0757158	0.0291409	CCNA_00350	DUF484 family protein	A0A0H3C6L2	A0A0H3C6L2	10	55.3
16.8879	16.7437	16.9178	17.7414	17.7657	17.9024	+	1.87938	0.733844	rlmJ	Ribosomal RNA large subunit methyltransferase J	A0A0H3C6L3	A0A0H3C6L3	10	46.5
17.1325	16.9528	16.74	16.5121	16.4032	16.684	+	1.88872	-0.411089	CCNA_01188	FecR family protein	A0A0H3C6Q0	A0A0H3C6Q0	10	37.1
20.92	20.9645	21.1204	20.7694	20.5364	20.5047	+	2.47904	-0.512667	CCNA_00388	Esterase lipase Family protein	A0A0H3C6Q2	A0A0H3C6Q2	10	56
17.4071	17.623	18.0826	17.7466	17.72	18.0288		0.0435244	0.024724	CCNA_01634	Arylamine N-acetyltransferase	A0A0H3C732	A0A0H3C732	10	43.1
17.9853	17.8113	17.9592	17.8211	17.724	17.5439		1.27873	-0.180719	CCNA_01225	Glycerophosphotransferase-related protein	A0A0H3C7F6	A0A0H3C7F6	10	30.4
19.4167	19.5507	20.19	20.0946	20.3249	20.2495		1.14709	0.428292	CCNA_01917	Alpha-methylacyl-CoA racemase	A0A0H3C7Q8	A0A0H3C7Q8	10	33.3
18.2422	18.4258	18.3573	18.5293	18.6447	18.6645	+	2.63456	0.288316	CCNA_01927	Enoyl-CoA hydratase	A0A0H3C7R8	A0A0H3C7R8	10	53.6
18.4103	18.3918	18.3535	18.1772	18.211	18.1867	+	3.38401	-0.179241	CCNA_01618	Type-5 uracil-DNA glycosylase	A0A0H3C7W0	A0A0H3C7W0	10	62.7
21.9008	21.978	22.6094	21.9879	22.0463	22.2129		0.263754	-0.141435	CCNA_01655	Peptidyl-prolyl cis-trans isomerase	A0A0H3C7Y1	A0A0H3C7Y1	10	89
20.8379	20.8402	20.0686	20.8319	20.6218	20.4184		0.159476	0.0991044	CCNA_01447	Homoserine dehydrogenase	A0A0H3C7Y3	A0A0H3C7Y3	10	35
18.035	17.9815	18.1854	18.3901	18.404	18.3298	+	3.16153	0.331716	ompW	OmpW family outer membrane cation channel	A0A0H3C811	A0A0H3C811	10	55.6
20.5847	20.6881	20.7858	20.2415	20.3135	20.4748	+	2.09505	-0.295555	ribH	6,7-dimethyl-8-ribityllumazine synthase	A0A0H3C819	A0A0H3C819	10	77.9
19.8465	19.891	19.687	19.8841	19.9237	19.815		0.982591	0.11612	CCNA_01491	Cystathionine beta-lyase	A0A0H3C825	A0A0H3C825	10	28.8
17.0771	17.1547	17.1095	16.8705	16.6888	16.8758	+	3.19662	-0.303742	flbE	Flagellar assembly protein FlbE/FliH	A0A0H3C883	A0A0H3C883	10	60.4
19.3353	19.363	19.5571	19.2808	19.3004	19.2938		0.898371	-0.0972281	CCNA_01559	2-deoxy-D-gluconate 3-dehydrogenase	A0A0H3C8A2	A0A0H3C8A2	10	58
18.57	18.6389	19.1803	18.8952	18.9446	18.6787		0.0330187	-0.0163512	fljJ	Flagellin	A0A0H3C8A4	A0A0H3C8A4	10	50.7
19.4999	19.4581	20.2569	19.3069	19.4569	19.269		0.869283	-0.402819	pgl	6-phosphogluconolactonase	A0A0H3C8B2	A0A0H3C8B2	10	60.3
21.3859	21.3539	20.8453	20.9361	20.7909	20.5437		0.864582	-0.339449	CCNA_02171	Nucleoside permease nupC	A0A0H3C8D8	A0A0H3C8D8	10	24.2
19.5799	19.5477	18.6394	19.1683	19.0513	18.8904		0.137406	-0.0969758	CCNA_01619	NYN domain protein	A0A0H3C8E5	A0A0H3C8E5	10	37.9
19.0169	19.0101	19.4573	19.581	19.6697	19.665		1.13446	0.34961	thyA	Thymidylate synthase	A0A0H3C8H2	A0A0H3C8H2	10	48
16.7971	16.8805	17.098	17.1355	17.108	17.2532		0.677193	0.140591	CCNA_01598	Pyridine nucleotide-disulfide oxidoreductase	A0A0H3C8H6	A0A0H3C8H6	10	23.9
21.4026	21.3523	21.3013	21.1865	21.1597	21.0714		0.666876	-0.114702	CCNA_01956	Outer membrane protein	A0A0H3C8M2	A0A0H3C8M2	10	58.1
19.9679	19.7779	19.8039	19.735	19.7368	19.478		0.391613	-0.0940542	CCNA_01996	Isoprenyl transferase	A0A0H3C8Q5	A0A0H3C8Q5	10	35.1
18.2328	18.1751	18.4746	17.7263	17.802	17.9792	+	2.21802	-0.581948	CCNA_02305	Chorismate mutase	A0A0H3C8Q9	A0A0H3C8Q9	10	47.7
21.9958	22.0176	21.7924	21.295	21.3373	20.9801	+	2.00823	-0.568548	tonB1	TonB1 protein	A0A0H3C912	A0A0H3C912	10	49
19.5393	19.436	19.9913	19.5764	19.493	19.8111		0.158065	-0.0676785	CCNA_01929	Prophage protein	A0A0H3C938	A0A0H3C938	10	70.1
20.6109	20.8027	21.1198	20.6176	20.6281	20.7308		0.776547	-0.192547	CCNA_01416	3-hydroxyisobutyrate dehydrogenase	A0A0H3C9B4	A0A0H3C9B4	10	37.2
17.1998	17.1431	17.8825	17.8733	17.7215	17.7779		0.608357	0.273333	anmK	Anhydro-N-acetylmuramic acid kinase	A0A0H3C9H8	A0A0H3C9H8	10	39.5
18.2313	18.1073	17.7955	17.6822	17.7475	17.7752	+	1.36649	-0.286064	lexA	LexA repressor	A0A0H3C9K1	A0A0H3C9K1	10	49.1
17.067	17.1044	16.8099	15.6255	15.5213	15.8139	+	2.66467	-1.0755	CCNA_02426	Ribonuclease, CafA family	A0A0H3C9R2	A0A0H3C9R2	10	34.8
17.5261	17.6144	17.1752	17.0833	16.8644	16.9578	+	2.20861	-0.441151	CCNA_02225	ArsR family/SAM-dependent transcriptional regulator	A0A0H3C9V6	A0A0H3C9V6	10	44.9
18.8353	19.0201	19.093	18.8124	18.8376	18.6955		1.26123	-0.170979	CCNA_02738	3-ketoacyl-(Acyl-carrier-protein) reductase	A0A0H3C9W0	A0A0H3C9W0	10	54.2
19.7846	19.6267	19.712	20.0101	20.0792	19.8958	+	1.96783	0.244882	CCNA_02240	Glycerophosphoryl diester phosphodiesterase	A0A0H3C9X0	A0A0H3C9X0	10	51.8
16.6454	16.8278	16.075	16.5953	16.5225	16.226		0.066795	-0.0346193	CCNA_01673	AlphaE superfamily protein	A0A0H3C9Z8	A0A0H3C9Z8	10	40
21.516	21.5027	21.6096	21.6615	21.7006	21.6188	+	1.71089	0.11203	CCNA_01678	Arginine N-succinyltransferase, beta chain	A0A0H3CA03	A0A0H3CA03	10	40.1
16.9433	16.8302	17.0722	16.717	16.7674	16.7067	+	1.96644	-0.298295	CCNA_02806	Nickel-cobalt-cadmium resistance protein NccC	A0A0H3CA14	A0A0H3CA14	10	28.6
16.5279	16.3391	15.0138	15.8953	15.7522	15.6788		0.22593	-0.204461	CCNA_02211	Zinc ribbon domain protein	A0A0H3CA43	A0A0H3CA43	10	36.3
19.421	19.2846	19.8102	19.6655	19.6082	19.7157		0.468809	0.133768	CCNA_02335	Inositol monophosphatase family protein	A0A0H3CA67	A0A0H3CA67	10	50
18.6906	18.747	19.2609	19.0341	19.0568	19.2402		0.44103	0.156875	CCNA_02650	N-acetyl-anhydromuramyl-L-alanine amidase	A0A0H3CAA9	A0A0H3CAA9	10	50.8
25.6301	25.505	25.6622	25.5718	25.6109	25.5371		0.215826	0.0358434	CCNA_02416	DNA-binding protein HU	A0A0H3CAE3	A0A0H3CAE3	10	81.5
18.47	18.0638	17.535	18.0626	18.0248	17.795		0.346373	-0.178387	CCNA_02691	TetR-family transcriptional regulator	A0A0H3CAH4	A0A0H3CAH4	10	48.3
19.479	19.5525	19.6168	19.7768	19.8077	19.7791	+	3.25507	0.229633	CCNA_02565	Tail fiber assembly protein	A0A0H3CAU9	A0A0H3CAU9	10	56.3
18.7312	18.8343	18.8587	18.6484	18.58	18.7535	+	1.86041	-0.169337	CCNA_02066	Phytoene/squalene synthase family protein	A0A0H3CB12	A0A0H3CB12	10	51.1
23.3614	23.2122	23.1092	22.9803	22.8856	22.4301		1.07294	-0.342135	yajC	Sec translocon accessory complex subunit YajC	A0A0H3CB17	A0A0H3CB17	10	57.3
16.5235	16.5223	16.19	16.8473	16.7909	17.0992	+	1.80301	0.409552	CCNA_02637	PAS-family sensor histidine kinase	A0A0H3CB45	A0A0H3CB45	10	35.5
18.7638	18.7653	18.269	18.7396	18.6998	18.6306		0.489081	0.142098	CCNA_02986	Transmembrane protein	A0A0H3CB51	A0A0H3CB51	10	19.4
20.2523	20.4593	20.5037	20.0589	20.1098	20.1978		1.25029	-0.205618	CCNA_02657	DUF3052 family protein	A0A0H3CB58	A0A0H3CB58	10	49
15.9957	16.084	15.7717	15.7953	15.8	15.8045		1.15264	-0.184631	CCNA_03243	NADP+-dependent gamma-glutamyl-gamma-aminobutyraldehyde dehydrogenase	A0A0H3CB65	A0A0H3CB65	10	27.3
18.933	19.0896	18.9205	18.8041	18.8778	18.8792		1.09094	-0.121163	CCNA_02702	Xanthine dehydrogenase small subunit	A0A0H3CB95	A0A0H3CB95	10	24.5
20.3362	20.5775	19.7958	18.6526	18.8643	17.9016	+	2.53137	-1.65966	CCNA_02207	Curli production assembly/transport component csgg	A0A0H3CBG3	A0A0H3CBG3	10	38.6
15.153	15.278	14.7748	15.3663	15.2693	15.0847		0.662172	0.231421	CCNA_02809	AcrB-family cation/multidrug efflux pump	A0A0H3CBK5	A0A0H3CBK5	10	11.5
18.8458	19.0546	19.1304	19.0179	18.9245	19.094		0.0290475	0.00596428	CCNA_03190	Low-specificity L-threonine aldolase	A0A0H3CBP0	A0A0H3CBP0	10	36.9
22.027	22.0169	21.5583	21.6253	21.5582	21.4139		0.68471	-0.231131	CCNA_03524	Di-/tripeptide transporter	A0A0H3CBT4	A0A0H3CBT4	10	14.1
18.1022	17.9498	17.6351	17.7866	17.8878	17.7285		0.0487105	0.0181575	CCNA_02342	Putative pentapeptide repeat protein	A0A0H3CBU5	A0A0H3CBU5	10	30.6
20.2691	20.4069	20.9735	20.8008	20.9777	21.2137		0.799834	0.353593	phyR	Anti-anti sigma factor/receiver protein PhyR	A0A0H3CBZ6	A0A0H3CBZ6	10	51.5
20.9487	20.8466	20.931	21.1066	21.1027	21.0063	+	2.22323	0.21464	CCNA_03618	SCO1/SenC family protein	A0A0H3CC20	A0A0H3CC20	10	57.4
21.4907	21.4704	21.0861	21.0556	21.025	21.1716		1.07429	-0.231485	CCNA_03641	Succinate dehydrogenase iron-sulfur subunit	A0A0H3CC40	A0A0H3CC40	10	35.8
17.2232	16.9866	17.3177	17.57	17.5564	17.7067		0.688703	0.270512	CCNA_03731	D,D-heptose 1,7-bisphosphate phosphatase	A0A0H3CCB7	A0A0H3CCB7	10	62.4
18.1883	18.1992	18.1186	17.7823	17.8487	17.6479	+	3.65501	-0.407495	CCNA_03181	Alcohol dehydrogenase	A0A0H3CCH1	A0A0H3CCH1	10	33
16.4443	16.6523	16.8207	16.67	16.8067	17.4227		0.272744	0.155965	CCNA_03186	DUF2855 family protein	A0A0H3CCH5	A0A0H3CCH5	10	35.6
17.3289	17.5135	17.2545	17.0909	16.9978	17.2217	+	1.9699	-0.263104	cpaM	Polysaccharide deacetylase cpaM	A0A0H3CCI5	A0A0H3CCI5	10	42.6
17.5224	17.4329	17.2602	17.0168	16.9838	16.735	+	2.01145	-0.494	CCNA_03172	3-oxoacyl-(Acyl-carrier protein) reductase	A0A0H3CCJ8	A0A0H3CCJ8	10	43.7
20.3123	20.3465	20.2793	20.4015	20.5157	20.3963	+	2.13766	0.153122	CCNA_03806	Outer membrane lipoprotein	A0A0H3CCK7	A0A0H3CCK7	10	48.3
18.5341	18.5146	18.1654	18.4464	18.2725	18.0378		0.187868	-0.0681901	CCNA_03830	Multidrug resistance protein A, efflux pump	A0A0H3CCL9	A0A0H3CCL9	10	31.7
20.8615	21.0737	21.524	21.2325	21.3416	21.801		0.462316	0.226439	CCNA_03835	3-oxoacyl-(Acyl-carrier-protein) synthase	A0A0H3CCM3	A0A0H3CCM3	10	38.2
18.5395	18.5322	17.9374	18.2734	18.3002	18.192		0.109195	-0.0449333	CCNA_03867	DNA polymerase III, delta subunit	A0A0H3CCP5	A0A0H3CCP5	10	29.7
16.7287	17.1426	17.5682	17.316	17.1765	17.3591		0.0975617	0.051681	CCNA_03862	Thiamine monophosphate synthase TenI	A0A0H3CDD5	A0A0H3CDD5	10	71.4
16.3882	16.1896	16.136	16.3808	16.5523	16.3066		0.750206	0.130244	kidO	Bifunctional regulator KidO	A0A0H3CDS3	A0A0H3CDS3	10	39
19.0968	18.991	19.2783	20.184	20.2719	20.537	+	2.64326	1.01374	rfbB	dTDP-glucose 4,6-dehydratase	A0A0H3CDX1	A0A0H3CDX1	10	32.9
20.778	20.7034	20.0809	21.6293	21.6248	21.652	+	3.15016	1.05015	hpf	Ribosome hibernation promoting factor	A0A0H3CE34	A0A0H3CE34	10	69.2
20.0949	20.1796	19.8943	19.7695	19.7541	19.7465		1.20295	-0.210324	CCNA_03857	Tim44-like domain protein	A0A0H3CE89	A0A0H3CE89	10	49
18.5385	18.7604	18.3029	18.3522	18.4059	18.2937		0.608183	-0.133993	CCNA_03242	Succinic semialdehyde dehydrogenase	A0A0H3CEE2	A0A0H3CEE2	10	31.8
19.5247	19.4091	19.3507	19.501	19.6499	19.5453		0.806625	0.0927329	cenR	Two-component response regulator cenR	A0A0H3CEJ4	A0A0H3CEJ4	10	60.5
20.1744	20.1131	19.7307	20.1494	20.0342	19.817		0.0735847	0.0280237	CCNA_03502	YceI/cytochrome b561 periplasmic protein	A0A0H3CF39	A0A0H3CF39	10	30.9
21.1763	21.2062	21.076	20.9239	20.9279	21.038		1.19796	-0.138348	CCNA_03751	Peptidyl-prolyl cis-trans isomerase	A0A0H3CFU0	A0A0H3CFU0	10	71.2
17.9135	17.9088	17.9144	17.7753	17.8129	17.7552	+	2.23668	-0.102592	rimM	Ribosome maturation factor RimM	A0A0H3CFW1	A0A0H3CFW1	10	52.8
23.6405	23.7639	23.1094	23.2144	23.1101	22.9342		0.466406	-0.234998	rplI	50S ribosomal protein L9	B8GVN4	B8GVN4	10	63.4
23.2326	23.3125	22.4911	22.7833	22.6614	22.6188		0.378897	-0.196662	rpsF	30S ribosomal protein S6	B8GVN6	B8GVN6	10	83.3
21.9216	21.9547	21.2613	21.4726	21.4843	20.99		0.391812	-0.229022	rpsP	30S ribosomal protein S16	B8GVS9	B8GVS9	10	67.9
19.6399	19.7823	19.4713	19.6739	19.747	19.6257		0.173953	-0.0455432	trpD	Anthranilate phosphoribosyltransferase	B8GWP8	B8GWP8	10	41.3
19.5337	19.3923	19.4288	19.1078	19.2373	19.1683	+	1.83688	-0.213274	pcm	Protein-L-isoaspartate O-methyltransferase	B8GX51	B8GX51	10	49.1
16.2078	16.4065	15.7498	16.2038	16.1605	17.2909		0.468461	0.31839	fliM	Flagellar motor switch protein FliM	B8GXB5	B8GXB5	10	32.1
17.8898	17.8062	17.8406	17.988	18.0238	17.996	+	3.01511	0.13826	proB	Glutamate 5-kinase	B8GYI6	B8GYI6	10	39.5
18.4572	18.5999	18.9913	18.4777	18.4888	19.0535		0.190458	-0.0992661	murB	UDP-N-acetylenolpyruvoylglucosamine reductase	B8H085	B8H085	10	42.9
19.566	19.4245	19.1206	19.3408	19.4343	19.3931		0.0599887	0.0171704	engB	Probable GTP-binding protein EngB	B8H1E7	B8H1E7	10	45.9
17.1722	17.2963	17.7961	18.4762	18.4961	18.4613	+	2.52534	0.929887	rutA	Pyrimidine monooxygenase RutA	B8H1Q4	B8H1Q4	10	39.3
22.4937	22.7022	23.2355	22.5065	22.5275	22.7472		0.600188	-0.241852	greA	Transcription elongation factor GreA	B8H1V7	B8H1V7	10	77.7
20.1481	20.1153	20.2279	20.0833	20.0184	19.8808		1.25511	-0.13245	ubiG	Ubiquinone biosynthesis O-methyltransferase	B8H209	B8H209	10	48
18.6121	18.4212	18.7549	18.5767	18.4224	18.4519		0.85449	-0.131584	aroK	Shikimate kinase	B8H331	B8H331	10	66
22.6077	22.656	21.8972	22.4282	22.3126	22.0217		0.0651796	0.0459247	rplO	50S ribosomal protein L15	B8H4F3	B8H4F3	10	58.4
21.2881	21.1092	20.4302	21.9716	21.9053	21.4164	+	1.96073	0.822037	rpsM	30S ribosomal protein S13	B8H4F6	B8H4F6	10	61.5
20.6559	20.8618	21.2927	20.9208	20.9691	21.0552		0.0739553	0.0312119	trpA	Tryptophan synthase alpha chain	B8H661	B8H661	10	56.7
19.2065	19.0456	19.5468	19.4157	19.5151	19.7804		0.661629	0.21868	cmk	Cytidylate kinase	B8H6A7	B8H6A7	10	73.7
19.1342	19.0143	19.8457	19.4494	19.466	19.4886		0.145698	0.0833101	coaE	Dephospho-CoA kinase	A0A0H3C2I0	A0A0H3C2I0	9	50.8
17.0192	17.0088	17.3392	17.3681	17.3914	17.6644		1.19038	0.289252	CCNA_00514	Pirin	A0A0H3C3X4	A0A0H3C3X4	9	38.8
17.188	17.2982	17.9519	17.8656	17.8072	18.0538		0.821584	0.338321	proC	Pyrroline-5-carboxylate reductase	A0A0H3C3Y5	A0A0H3C3Y5	9	63.8
16.0007	16.0075	15.1674	15.6231	15.5436	15.9053		0.0401989	-0.0252101	CCNA_00602	von Willebrand factor type A domain protein	A0A0H3C444	A0A0H3C444	9	27
19.0818	18.7426	18.4804	18.3048	18.6004	18.5682		1.22288	-0.394854	CCNA_00079	MerR-family transcriptional regulator	A0A0H3C4F7	A0A0H3C4F7	9	53.5
16.7219	16.871	17.4993	17.3992	17.5106	17.7522		0.971879	0.416132	CCNA_00090	UDP-glucose 4-epimerase	A0A0H3C4G6	A0A0H3C4G6	9	47.1
15.5141	15.1184	15.1361	16.1086	16.1384	16.1286	+	2.40712	0.705462	CCNA_00118	Porphyrin biosynthesis protein	A0A0H3C4I9	A0A0H3C4I9	9	13.1
17.608	17.8787	18.2192	18.8314	19.0731	19.2817	+	2.64268	0.993132	CCNA_00266	3-ketoacyl-CoA thiolase	A0A0H3C4V4	A0A0H3C4V4	9	32.5
19.3783	19.4796	20.1345	19.8416	19.8476	20.0032		0.327549	0.160209	gloB	Hydroxyacylglutathione hydrolase	A0A0H3C4Z8	A0A0H3C4Z8	9	43.8
17.1857	17.1386	16.2989	16.9046	16.8681	16.6857		0.180318	-0.105906	CCNA_00001	Putative pyruvate, phosphate dikinase regulatory protein	A0A0H3C520	A0A0H3C520	9	49.8
18.8559	18.9812	19.6399	19.4605	19.5843	19.9418		0.896286	0.424263	CCNA_00971	Hydroxyacylglutathione hydrolase	A0A0H3C530	A0A0H3C530	9	43.8
17.6864	18.1137	17.2727	17.5152	17.5046	18.1957		0.00874161	-0.00662565	CCNA_00027	PKHD-type hydroxylase CCNA_00027	A0A0H3C539	A0A0H3C539	9	53.7
17.628	17.5183	17.0416	17.2753	17.2079	17.1587		0.682069	-0.188375	CCNA_00609	PurR-family transcriptional regulator	A0A0H3C549	A0A0H3C549	9	25.6
18.9568	19.1452	19.8116	19.4946	19.5536	19.713		0.440901	0.213192	CCNA_00096	L-asparaginase	A0A0H3C578	A0A0H3C578	9	39.4
17.8572	18.0214	18.3489	18.2302	18.2732	18.4959		1.02889	0.253922	CCNA_00422	SDR pteridine reductase	A0A0H3C5D6	A0A0H3C5D6	9	60.4
17.5493	17.5214	18.4402	18.2415	18.2856	18.0506		0.797147	0.379591	CCNA_00500	Hydroxymethylglutaryl-CoA lyase	A0A0H3C5J6	A0A0H3C5J6	9	39.5
18.2365	17.8988	17.5019	18.2711	18.3083	18.1109		0.77546	0.263817	CCNA_00824	GntR-family transcriptional regulator	A0A0H3C5M5	A0A0H3C5M5	9	39.7
17.5817	17.4444	16.8999	16.9188	16.9603	16.928		1.12919	-0.352223	CCNA_00516	Integral membrane protein	A0A0H3C5M9	A0A0H3C5M9	9	45.8
22.2317	22.2338	22.2724	22.3124	22.3331	22.165		0.597761	0.0572963	CCNA_00359	17 kDa surface antigen	A0A0H3C5P3	A0A0H3C5P3	9	41.9
16.7768	16.721	16.0237	16.7571	16.6367	16.8177		0.346338	0.151804	CCNA_00454	GntR-family transcriptional regulator	A0A0H3C5X5	A0A0H3C5X5	9	43.7
22.182	22.4568	21.4736	21.6463	21.6168	22.2958		0.359466	-0.21754	CCNA_00506	Cytochrome b	A0A0H3C607	A0A0H3C607	9	22.3
17.5284	18.0616	17.75	15.9773	15.9116	16.026	+	2.33919	-1.39129	CCNA_01297	23S rRNA Gm2251 methyltransferase	A0A0H3C674	A0A0H3C674	9	33.5
18.4646	18.3955	18.125	18.056	17.9782	17.7717		1.16726	-0.300071	CCNA_00782	Aminobenzoyl-glutamate transport protein	A0A0H3C6A0	A0A0H3C6A0	9	16.1
19.0207	19.1764	18.6765	19.2487	19.1457	18.9752		0.809001	0.260169	cydA	Cytochrome bd-type quinol oxidase, subunit 1 cydA	A0A0H3C6B6	A0A0H3C6B6	9	17.9
19.8976	20.1428	20.8336	20.6026	20.7715	20.7933		0.66674	0.340308	msrA	Peptide methionine sulfoxide reductase MsrA	A0A0H3C6C7	A0A0H3C6C7	9	66.4
15.6148	15.2202	15.8663	15.4402	15.5649	15.2411		0.23541	-0.0928271	CCNA_00837	Alpha-L-fucosidase	A0A0H3C6F1	A0A0H3C6F1	9	18
18.8848	19.0265	19.5634	19.0997	19.1138	18.7746		0.462314	-0.186456	CCNA_01417	5-aminolevulinate synthase	A0A0H3C6H4	A0A0H3C6H4	9	30.9
20.9133	20.7295	20.8945	20.6485	20.7251	20.5314		1.12899	-0.153786	CCNA_01445	DUF3035 domain-containing protein	A0A0H3C6J5	A0A0H3C6J5	9	56.8
15.7072	15.9141	15.9217	15.5944	15.6081	15.7791	+	1.39036	-0.172071	CCNA_00838	Alpha-glucosidase	A0A0H3C6M8	A0A0H3C6M8	9	15.8
20.74	22.0855	20.9901	19.6075	19.6044	19.5652		1.00648	-1.12181	atpF	ATP synthase subunit b	A0A0H3C6N6	A0A0H3C6N6	9	55.6
18.2484	18.2648	17.8417	17.9363	17.7873	17.6923		0.569726	-0.221319	CCNA_01214	YjgP/YjgQ family membrane permease	A0A0H3C6S8	A0A0H3C6S8	9	23.2
19.3639	19.1434	19.2247	19.184	19.1523	19.0916		0.583714	-0.071187	CCNA_00921	Zinc metalloprotease	A0A0H3C6T5	A0A0H3C6T5	9	30.7
17.2135	17.1997	16.7115	16.7175	16.6755	16.5209		0.740821	-0.249532	CCNA_00979	RND family efflux transporter, MFP subunit	A0A0H3C6V7	A0A0H3C6V7	9	42.7
16.4253	16.1042	14.9989	16.4891	16.4039	16.2021		0.59647	0.427246	CCNA_00444	Chemotaxis protein methyltransferase	A0A0H3C6W0	A0A0H3C6W0	9	34.1
18.2424	18.0858	17.5371	18.0143	18.0123	17.8405		0.103058	-0.0483246	CCNA_01574	Arsenic resistance protein arsH	A0A0H3C6Z4	A0A0H3C6Z4	9	42.2
17.7122	17.851	18.5977	18.2496	18.3754	18.3481		0.445585	0.210931	bioA	Adenosylmethionine-8-amino-7-oxononanoate aminotransferase	A0A0H3C742	A0A0H3C742	9	34.3
16.009	16.1237	16.3499	16.0971	16.0805	16.07		0.745696	-0.116902	CCNA_00567	Alpha-1,2-mannosidase	A0A0H3C749	A0A0H3C749	9	14.2
17.4617	17.5439	18.369	18.1343	18.2044	18.1084		0.524239	0.260052	CCNA_01018	D-galactose 1-dehydrogenase	A0A0H3C753	A0A0H3C753	9	36.8
17.826	17.6205	17.8788	17.695	17.6706	17.8125		0.387747	-0.0569053	CCNA_01033	FecR family protein	A0A0H3C762	A0A0H3C762	9	26.9
16.3913	16.3488	16.5061	16.9165	17.0115	16.9288	+	4.24963	0.505289	CCNA_00585	Phage major capsid protein	A0A0H3C788	A0A0H3C788	9	30.2
17.8258	17.9505	18.1054	17.8103	17.8404	17.8751		0.9338	-0.118293	CCNA_01439	dTDP-glucose 4,6-dehydratase	A0A0H3C7C2	A0A0H3C7C2	9	27
15.671	15.6722	15.4926	15.8461	16.0332	16.0288		1.1855	0.23662	CCNA_01794	Enoyl-CoA hydratase/isomerase family	A0A0H3C7F5	A0A0H3C7F5	9	54.3
17.0309	17.1264	17.5818	17.4459	17.3992	17.3564		0.229988	0.0812058	CCNA_01831	Tryptophan halogenase superfamily protein	A0A0H3C7I5	A0A0H3C7I5	9	22.7
15.7199	15.6307	16.0549	16.2122	16.2477	16.2793	+	1.32386	0.339013	CCNA_00680	2-hydroxychromene-2-carboxylate isomerase	A0A0H3C7J7	A0A0H3C7J7	9	47.9
18.0124	18.1108	17.5996	17.4385	17.3449	17.1862		0.946324	-0.406479	CCNA_01226	LPS export ABC transporter periplasmic protein LptC	A0A0H3C7M2	A0A0H3C7M2	9	52.9
17.4261	17.3772	17.441	17.3096	17.382	17.3272		0.221856	-0.0234075	CCNA_01625	Aminobenzoyl-glutamate utilization protein B	A0A0H3C7W5	A0A0H3C7W5	9	16.5
19.2921	19.4272	20.1444	19.9293	20.045	20.2486		0.836078	0.38544	CCNA_01375	Lactoylglutathione lyase	A0A0H3C7Y0	A0A0H3C7Y0	9	62.8
19.0543	19.0755	18.7005	18.899	18.8236	18.7143		0.207758	-0.0728831	CCNA_00881	ABC transporter ATP-binding protein	A0A0H3C816	A0A0H3C816	9	48
15.4157	15.401	15.1242	15.1019	15.0868	15.2842		0.576141	-0.159611	CCNA_01808	Lysophospholipase L2	A0A0H3C897	A0A0H3C897	9	26
18.7562	18.59	18.5865	18.7578	18.7504	18.5834		0.335265	0.0446038	CCNA_01864	TetR-family transcriptional regulator	A0A0H3C8D2	A0A0H3C8D2	9	39.1
20.2471	20.3014	21.0742	20.5918	20.7169	20.7816		0.141105	0.0843382	rbsK	Ribokinase	A0A0H3C8D6	A0A0H3C8D6	9	27.7
20.5943	20.6359	19.7395	20.2352	20.132	19.873		0.352133	-0.19417	CCNA_01629	Signal peptidase I	A0A0H3C8K1	A0A0H3C8K1	9	34.5
18.0257	18.0048	18.3081	18.5466	18.4998	18.4459	+	1.30537	0.29523	lipB	Octanoyltransferase	A0A0H3C8M0	A0A0H3C8M0	9	37.8
16.2089	16.219	16.2497	16.3015	16.1244	16.2573		0.420192	-0.06533	CCNA_02108	TolB protein/tail-specific protease	A0A0H3C8Z5	A0A0H3C8Z5	9	20.8
16.1	15.863	16.0216	16.4806	16.4983	16.3755	+	3.18577	0.420267	CCNA_01909	ABC transporter substrate-binding protein	A0A0H3C925	A0A0H3C925	9	33.3
15.6643	16.1483	15.5319	16.6997	16.6709	17.2794	+	2.38642	0.968445	CCNA_01841	Isocitrate lyase	A0A0H3C983	A0A0H3C983	9	21.3
20.8077	20.8516	20.8393	20.8985	20.7215	20.4784		0.315917	-0.0811768	CCNA_02203	YceI-like domain protein	A0A0H3C990	A0A0H3C990	9	51.6
20.8058	20.7909	20.8228	20.7674	20.8238	21.0311		0.0834337	0.0190444	CCNA_01429	Ubiquinol-cytochrome C reductase chaperone	A0A0H3C9C4	A0A0H3C9C4	9	61.4
22.6793	22.6402	22.6994	22.6969	22.6641	22.5933		0.217796	0.0255003	CCNA_01960	Biotin carboxyl carrier protein of acetyl-CoA carboxylase	A0A0H3C9I8	A0A0H3C9I8	9	90
20.1611	20.0955	20.099	20.5654	20.5498	20.3257	+	3.11736	0.391863	CCNA_02339	Methyltransferase	A0A0H3C9K3	A0A0H3C9K3	9	51.7
19.7011	19.7764	20.4236	20.3623	20.3538	20.5103		0.912436	0.354851	CCNA_01531	Acetyltransferase	A0A0H3C9M8	A0A0H3C9M8	9	53.3
19.5768	19.6482	19.6641	19.9398	20.027	19.964	+	4.88125	0.358612	CCNA_02443	Carboxymethylenebutenolidase	A0A0H3C9S8	A0A0H3C9S8	9	42.7
18.0659	18.1876	17.6896	18.0321	17.9763	18.0788		0.394787	0.12037	spmX	Lysozyme	A0A0H3C9Y4	A0A0H3C9Y4	9	20.2
17.4825	17.5893	16.6406	17.2572	16.9254	16.9365		0.220688	-0.136311	CCNA_02190	Penicillin-binding protein	A0A0H3CA22	A0A0H3CA22	9	12.8
19.1775	19.2998	18.9622	19.0722	19.2737	19.7964		0.360899	0.153745	CCNA_01714	Spx/MgsR-related protein	A0A0H3CA40	A0A0H3CA40	9	71.3
16.9819	17.0622	16.5187	16.9718	16.947	16.6599		0.039676	0.0205903	CCNA_02256	Magnesium transporter MgtE	A0A0H3CA80	A0A0H3CA80	9	24.9
17.7257	17.201	16.6179	17.8268	17.8666	17.4565		0.680325	0.378211	CCNA_01786	EcsC family protein	A0A0H3CAB3	A0A0H3CAB3	9	33.3
20.8413	21.0779	21.5259	21.2735	21.3745	21.4435		0.450195	0.178827	CCNA_02964	Thioredoxin reductase	A0A0H3CAF0	A0A0H3CAF0	9	53.1
17.0057	16.8966	17.0097	16.9165	17.0223	17.0437		0.170854	0.0201378	CCNA_02744	GntR-family transcriptional regulator	A0A0H3CAL5	A0A0H3CAL5	9	47.5
14.6486	14.5772	12.9576	14.5695	14.5753	14.5171		0.413995	0.375263	CCNA_02501	Type IV secretion system protein virB4	A0A0H3CAP0	A0A0H3CAP0	9	16.2
19.9919	19.6076	19.7524	19.5667	19.5318	18.7317		0.62338	-0.339053	CCNA_02516	Glutathione S-transferase	A0A0H3CAQ4	A0A0H3CAQ4	9	46.9
20.1867	20.0824	20.1155	19.7919	19.8073	19.7949	+	1.81222	-0.237498	CCNA_01947	Thioredoxin peroxidase	A0A0H3CAR2	A0A0H3CAR2	9	57.5
19.013	18.9202	18.521	18.627	18.5002	18.1269		0.812857	-0.314992	mmpA	Membrane endopeptidase MmpA	A0A0H3CAV1	A0A0H3CAV1	9	25.4
17.0598	17.001	16.4622	16.6953	16.6127	16.5904		0.451065	-0.162692	CCNA_02853	Histidine kinase	A0A0H3CAV5	A0A0H3CAV5	9	29.5
17.5057	17.5728	17.7327	17.8442	17.8583	17.543		0.892356	0.154346	CCNA_03283	TIM-barrel metal-dependent hydrolase	A0A0H3CB82	A0A0H3CB82	9	31.9
17.3842	17.123	17.8461	17.9703	18.0482	18.1409	+	1.34408	0.498185	CCNA_02153	Acetylspermidine deacetylase	A0A0H3CB98	A0A0H3CB98	9	36.9
19.8514	19.8178	20.5861	20.1792	20.4403	20.3961		0.261717	0.151416	CCNA_02709	CBS domain containing protein	A0A0H3CBA0	A0A0H3CBA0	9	60.8
20.6106	20.6077	19.9752	19.9684	19.8777	19.5084		0.776627	-0.409355	tolQ	TolQ protein	A0A0H3CBC4	A0A0H3CBC4	9	34.5
16.6854	16.6797	16.5038	16.5775	16.8621	17.0005		0.0934711	0.0395255	CCNA_03446	Feruloyl-CoA synthetase	A0A0H3CBL8	A0A0H3CBL8	9	16.7
19.854	19.6049	19.6646	19.9539	19.9184	19.9555	+	1.351	0.17873	CCNA_02854	Two-component response regulator	A0A0H3CBM5	A0A0H3CBM5	9	44.9
20.5604	20.8089	20.8815	20.6377	20.3572	20.5404	+	1.55167	-0.274386	CCNA_02889	Peptidyl-prolyl cis-trans isomerase	A0A0H3CBQ0	A0A0H3CBQ0	9	61.3
15.9091	16.0909	16.4209	16.4145	16.3202	16.3385		0.951631	0.205906	CCNA_02881	Oxoglutarate semialdehyde dehydrogenase	A0A0H3CBS0	A0A0H3CBS0	9	18
18.1757	18.0405	17.4886	18.1833	18.0985	17.8343		0.365084	0.160338	CCNA_02910	TonB-dependent receptor	A0A0H3CBS1	A0A0H3CBS1	9	10.7
17.0684	16.6767	16.2963	17.3209	17.5334	17.534	+	1.38647	0.574698	CCNA_02912	Prolyl 4-hydroxylase, alpha subunit	A0A0H3CBT9	A0A0H3CBT9	9	47.7
16.8337	16.7709	17.5578	17.2791	17.4424	17.6893		0.744066	0.365282	CCNA_02946	SpsF-related cytidylyltransferase	A0A0H3CBW8	A0A0H3CBW8	9	51.3
16.4478	16.3823	16.0148	16.7411	16.7722	16.439		1.06018	0.279691	CCNA_03586	Protein-glutamate O-methyltransferase	A0A0H3CBZ1	A0A0H3CBZ1	9	34.8
19.509	19.4516	19.8882	19.9174	19.9712	20.2432		1.11583	0.325628	CCNA_03331	Phosphomethylpyrimidine kinase/hydroxymethylpyrimidine kinase	A0A0H3CC24	A0A0H3CC24	9	52.1
18.3064	18.1502	18.141	18.3563	18.3751	18.1478		0.298997	0.058064	trpF	N-(5-phosphoribosyl)anthranilate isomerase	A0A0H3CC53	A0A0H3CC53	9	46.6
18.6546	18.6154	18.401	18.5613	18.5188	18.3778		0.343272	-0.0597196	CCNA_03031	NlpC/P60 family protein	A0A0H3CC60	A0A0H3CC60	9	38
19.1843	19.2978	19.7568	19.4444	19.4372	19.2614		0.108153	-0.0389395	cysQ	3(2),5-bisphosphate nucleotidase CysQ	A0A0H3CCK9	A0A0H3CCK9	9	41.9
21.7044	21.8153	21.6513	22.9422	22.8967	23.2784	+	4.53254	1.43915	CCNA_03609	Outer membrane protein	A0A0H3CCM9	A0A0H3CCM9	9	30.7
21.5227	21.3637	21.2625	21.2691	21.2579	21.3243		0.611662	-0.0763364	CCNA_02658	3-hydroxybutyryl-CoA dehydratase	A0A0H3CCN9	A0A0H3CCN9	9	36.2
16.5294	16.7098	16.5797	18.753	18.6311	18.5746	+	6.78521	2.10349	CCNA_03271	L-methionine gamma-lyase	A0A0H3CCV9	A0A0H3CCV9	9	29.7
23.5971	23.5718	23.4869	22.4705	22.5646	22.4118	+	6.21155	-1.0323	CCNA_03281	Lrp-family transcriptional regulator	A0A0H3CCW8	A0A0H3CCW8	9	60
17.4132	17.5148	18.2631	18.1014	18.0972	17.951		0.646425	0.280397	CCNA_03328	PhzC/PhzF-family epimerase	A0A0H3CCZ7	A0A0H3CCZ7	9	30.2
18.2772	18.4316	19.1738	18.8358	18.9189	19.1481		0.405619	0.237883	CCNA_03748	dTDP-4-dehydrorhamnose 3,5-epimerase	A0A0H3CD10	A0A0H3CD10	9	64.3
18.6272	18.6227	18.4934	18.6697	18.7068	18.7272	+	1.78783	0.115531	CCNA_03409	Alpha/beta hydrolase family protein	A0A0H3CD12	A0A0H3CD12	9	25.5
21.6317	21.3921	21.2509	21.9045	21.859	21.9478	+	2.7568	0.448527	CCNA_03769	DUF1993 domain-containing protein	A0A0H3CD32	A0A0H3CD32	9	58.9
16.6592	16.6504	16.2622	16.8	16.7626	16.9092		1.08993	0.25016	CCNA_03421	2-polyprenylphenol 6-hydroxylase accessory protein ubiB	A0A0H3CD82	A0A0H3CD82	9	20
16.525	16.6102	17.1495	16.8429	16.8748	17.0167		0.0202534	0.0109382	CCNA_03593	Ferritin-like superfamily protein	A0A0H3CDI1	A0A0H3CDI1	9	28
18.5127	18.5736	18.6995	19.002	19.0369	19.0257	+	4.10083	0.425251	CCNA_03610	Methyltransferase	A0A0H3CDJ7	A0A0H3CDJ7	9	48.2
23.1675	23.1204	23.3132	22.8902	22.9112	22.8707	+	1.93062	-0.242881	CCNA_03012	Alkyl hydroperoxide reductase C	A0A0H3CDP2	A0A0H3CDP2	9	70.6
17.4292	17.1216	16.9518	17.3962	17.4357	17.5236		1.16919	0.275134	fzlA	FtsZ-localized protein A	A0A0H3CDY2	A0A0H3CDY2	9	40.8
18.5929	18.5549	18.5547	18.695	18.6962	18.774	+	1.91228	0.201553	CCNA_03277	Glycosyltransferase	A0A0H3CEG8	A0A0H3CEG8	9	29.8
18.6833	18.6222	18.1194	19.1421	19.1469	19.0716		1.28388	0.453753	proA	Gamma-glutamyl phosphate reductase	A0A0H3CF85	A0A0H3CF85	9	27.6
17.0551	16.7743	15.5507	17.1452	17.1843	16.644		0.450566	0.392476	CCNA_03922	Glycosyltransferase family 1 protein	A0A0H3J1H3	A0A0H3J1H3	9	32
22.725	22.7536	22.9271	22.5224	22.4732	22.4681	+	2.04035	-0.250634	secB	Protein-export protein SecB	B8GW20	B8GW20	9	71.2
19.2076	19.223	19.3816	19.475	19.6345	19.5883		0.885848	0.18363	ispDF	Bifunctional enzyme IspD/IspF	B8GW85	B8GW85	9	20.9
19.5277	19.9132	19.0407	19.5614	19.4835	20.547		0.372033	0.266685	lpxA	Acyl-[acyl-carrier-protein]--UDP-N-acetylglucosamine O-acyltransferase	B8GWR1	B8GWR1	9	51.3
16.2164	15.854	15.2447	16.1156	16.159	15.7154		0.291859	0.165848	dnaA	Chromosomal replication initiator protein DnaA	B8GWW5	B8GWW5	9	26.1
19.5798	19.1492	19.2507	19.7432	19.7308	19.6769		1.11644	0.296424	trmB	tRNA (guanine-N(7)-)-methyltransferase	B8GX04	B8GX04	9	46.9
18.8311	18.9486	18.5167	17.384	17.2297	17.3033	+	2.14089	-1.12382	tatB	Sec-independent protein translocase protein TatB	B8GX56	B8GX56	9	45.5
21.2014	21.2645	21.8382	21.7319	21.7248	21.8959		0.854315	0.300669	CCNA_00059	Putative NADH dehydrogenase/NAD(P)H nitroreductase CCNA_00059	B8GXF0	B8GXF0	9	46.7
21.4261	21.6111	21.2966	21.0202	20.9817	21.1763	+	1.57762	-0.296824	rph	Ribonuclease PH	B8GXP2	B8GXP2	9	47.5
16.6473	16.272	15.1809	16.8388	16.8878	16.9277		0.752576	0.570199	recF	DNA replication and repair protein RecF	B8GXP9	B8GXP9	9	29.7
19.2061	19.2641	19.9322	19.6681	19.687	19.8109		0.336946	0.157718	dapE	Succinyl-diaminopimelate desuccinylase	B8GYE7	B8GYE7	9	33.2
17.7743	17.5673	17.4014	17.5469	17.4874	17.4143		0.243016	-0.058444	lpxK	Tetraacyldisaccharide 4-kinase	B8GYH3	B8GYH3	9	34.6
20.0068	19.8912	20.0109	19.7555	19.8172	19.7685	+	2.2366	-0.159786	cheD	Probable chemoreceptor glutamine deamidase CheD	B8GZ98	B8GZ98	9	66.3
18.4953	18.3586	18.3418	18.3924	18.3497	18.3507		0.618263	-0.0512958	CCNA_02521	Putative pre-16S rRNA nuclease	B8GZJ7	B8GZJ7	9	51.9
23.2767	23.2918	22.494	22.887	22.734	22.3132		0.163037	-0.130826	rplJ	50S ribosomal protein L10	B8GZW1	B8GZW1	9	60.5
24.1749	24.0592	24.7001	24.3377	24.4179	24.3406		0.139408	0.0520401	groES	Co-chaperonin GroES	B8H164	B8H164	9	75
22.6081	22.5812	23.1506	22.5696	22.5886	22.436		0.692081	-0.202456	efp	Elongation factor P	B8H1A0	B8H1A0	9	42.6
20.169	20.11	20.8354	20.4886	20.695	20.6594		0.496673	0.210809	CCNA_03352	Probable transcriptional regulatory protein CCNA_03352	B8H462	B8H462	9	36.3
21.9314	21.7953	21.0087	21.7108	21.486	20.8936		0.0260736	0.0258861	rplN	50S ribosomal protein L14	B8H4E4	B8H4E4	9	63.1
23.0378	23.1235	22.3275	22.5965	22.5281	22.4261		0.284974	-0.158745	rpsH	30S ribosomal protein S8	B8H4E8	B8H4E8	9	77.3
22.6705	22.5765	21.807	22.5212	22.3945	21.7669		0.0858309	0.0735922	rplQ	50S ribosomal protein L17	B8H4G0	B8H4G0	9	62
17.1915	17.128	17.4409	17.5609	17.5948	17.8627		0.869773	0.275365	ispE	4-diphosphocytidyl-2-C-methyl-D-erythritol kinase	B8H510	B8H510	9	44.8
18.8938	18.565	17.8458	19.0589	19.0931	18.976		1.00145	0.473647	CCNA_03496	UPF0246 protein CCNA_03496	B8H5B6	B8H5B6	9	43.5
21.0224	22.2672	21.1042	19.6113	19.5979	20.0543		1.18493	-1.19316	atpH	ATP synthase subunit delta	B8H5I3	B8H5I3	9	56
17.5894	17.6242	17.3145	17.3651	17.3159	17.3238		0.821461	-0.153105	uxaC	Uronate isomerase	B8H5V4	B8H5V4	9	17.7
20.8621	20.8738	20.0554	20.6742	20.6015	20.5684		0.170669	0.096272	rpoZ	DNA-directed RNA polymerase subunit omega	B8H618	B8H618	9	80.7
16.6847	16.8325	16.4814	16.589	16.4991	16.1779		0.907561	-0.213818	lnt	Apolipoprotein N-acyltransferase	A0A0H3C3N0	A0A0H3C3N0	8	18.7
22.4933	22.5581	22.4704	22.0769	22.0286	22.1003	+	3.40195	-0.380599	ppa	Inorganic pyrophosphatase	A0A0H3C4C9	A0A0H3C4C9	8	52
19.4355	19.3474	19.0405	19.2837	19.2226	19.2165		0.14826	-0.0375872	corC	Magnesium and cobalt efflux protein CorC	A0A0H3C4D4	A0A0H3C4D4	8	32.8
18.2921	18.2285	17.7856	17.7633	17.6833	17.3897	+	1.46393	-0.436559	mviN	Probable lipid II flippase MurJ	A0A0H3C4E4	A0A0H3C4E4	8	15.4
16.9714	16.6422	16.5598	16.562	16.5531	16.3459		1.15511	-0.242826	CCNA_00415	TPR_REGION domain-containing protein	A0A0H3C4J4	A0A0H3C4J4	8	27.9
19.9546	19.7969	19.8909	20.152	20.1838	20.3142		1.02875	0.23234	CCNA_00803	Chemotaxis protein cheW	A0A0H3C4M8	A0A0H3C4M8	8	67.5
19.5099	19.7103	19.7727	19.4057	19.4613	19.3498	+	1.98026	-0.232738	CCNA_00221	Conserved hypothethical protein	A0A0H3C4R2	A0A0H3C4R2	8	48.8
16.6809	16.6299	16.876	16.5347	16.5265	16.4004	+	1.98429	-0.232332	xylX	Fumarylacetoacetate hydrolase family protein	A0A0H3C4T2	A0A0H3C4T2	8	21.4
18.5059	18.4411	18.7651	18.6455	18.5957	18.803		0.325089	0.0770841	trmL	tRNA (cytidine(34)-2-O)-methyltransferase	A0A0H3C4U6	A0A0H3C4U6	8	61
16.9317	17.0776	17.6476	17.4311	17.6059	17.7972		0.593819	0.265417	CCNA_00301	Phosphotransferase family protein	A0A0H3C4Z9	A0A0H3C4Z9	8	25.8
18.2095	18.2812	18.2522	18.1329	18.1989	18.1585	+	1.48141	-0.12325	CCNA_00592	Ferritin superfamily protein	A0A0H3C532	A0A0H3C532	8	22.8
19.6627	19.3322	19.545	19.7137	19.693	19.4642		0.603144	0.115058	CCNA_00363	Acid phosphatase	A0A0H3C548	A0A0H3C548	8	27.5
21.7193	21.6229	21.7386	22.405	22.4172	22.0161	+	3.04286	0.652567	CCNA_00124	Lipoprotein transmembrane	A0A0H3C597	A0A0H3C597	8	52.8
17.5558	17.7019	18.1241	18.2906	18.2962	18.2355	+	1.39719	0.414812	CCNA_00234	WecE-family cell wall biogenesis enzyme	A0A0H3C5G4	A0A0H3C5G4	8	30.1
17.3415	17.3947	16.7117	16.9489	17.0428	16.9916		0.322009	-0.136217	CCNA_00369	Magnesium and cobalt efflux protein corC-like protein	A0A0H3C5Q3	A0A0H3C5Q3	8	23.1
20.4852	20.7126	19.7873	20.2303	20.2841	20.684		0.137697	0.0831928	CCNA_01172	AIM24 family protein	A0A0H3C5S8	A0A0H3C5S8	8	44.6
17.9533	18.0145	18.7932	18.5806	18.4461	18.438		0.366581	0.185431	CCNA_01182	Glutathione S-transferase	A0A0H3C5T7	A0A0H3C5T7	8	49.7
18.9188	18.8335	18.9185	18.7743	18.7831	18.7088		0.826595	-0.083777	CCNA_00909	CIA30 domain-containing protein	A0A0H3C5W3	A0A0H3C5W3	8	43.3
18.2877	18.1746	17.7636	17.8964	17.7616	17.592		0.671344	-0.239903	CCNA_01213	YjgP/YjgQ family membrane permease	A0A0H3C5Z4	A0A0H3C5Z4	8	27.5
17.4402	17.5581	17.9058	17.2821	17.0532	16.8978	+	2.43218	-0.61171	CCNA_00934	DUF4440 domain-containing protein	A0A0H3C5Z6	A0A0H3C5Z6	8	38.7
18.0715	17.4929	17.0705	17.9658	18.0334	17.9273		0.740586	0.356029	CCNA_00939	MarR-family transcriptional regulator	A0A0H3C601	A0A0H3C601	8	46.7
20.3577	20.3778	20.4776	20.4791	20.5317	20.5931	+	2.02121	0.167261	CCNA_00519	Lipoprotein	A0A0H3C615	A0A0H3C615	8	34.9
19.9815	19.9983	20.5807	20.3704	20.2279	20.4524		0.233724	0.0985265	CCNA_00727	Ribosomal-protein-alanine acetyltransferase	A0A0H3C652	A0A0H3C652	8	42.9
22.1125	22.0619	21.8902	21.3813	21.4449	21.3009	+	2.77529	-0.541969	mucR2	ROS/MUCR transcriptional regulator MucR2	A0A0H3C684	A0A0H3C684	8	54.7
18.3796	18.1418	18.1891	18.1327	18.2517	18.2813		0.021496	-0.00499916	CCNA_00661	Transposase	A0A0H3C6B3	A0A0H3C6B3	8	41.7
16.6854	16.3752	15.1364	16.7719	16.6896	16.4468		0.43131	0.378947	phoR	Histidine kinase	A0A0H3C6G0	A0A0H3C6G0	8	19.7
21.076	20.9367	20.8356	20.9553	20.9202	21.0777		0.391265	0.0584893	bamF	Beta-barrel assembly machine (BAM) protein BamF	A0A0H3C6G4	A0A0H3C6G4	8	54
18.049	18.0324	18.0145	18.1702	18.2032	18.3576		1.23197	0.161187	tipR	Transcriptional regulator TipR	A0A0H3C6G9	A0A0H3C6G9	8	34.8
17.6642	17.7235	17.8943	17.7116	17.7384	17.7052		0.749872	-0.110466	CCNA_00815	Dioxygenase	A0A0H3C6L9	A0A0H3C6L9	8	18.2
15.7793	16.0216	15.8251	15.6356	15.7985	15.7676		1.08628	-0.136385	CCNA_00843	Endo-beta-mannanase	A0A0H3C6N2	A0A0H3C6N2	8	19.9
17.4676	17.6275	17.634	17.0715	17.1539	17.1805		0.861137	-0.248224	CCNA_00920	DUF4167 domain-containing protein	A0A0H3C6N5	A0A0H3C6N5	8	32.4
18.804	18.846	19.3734	19.5592	19.7877	19.8097	+	1.48006	0.628681	CCNA_00930	Riboflavin synthase alpha chain	A0A0H3C6P4	A0A0H3C6P4	8	42.9
14.9512	14.9158	15.7396	15.5849	15.7134	15.5759		0.698993	0.322165	CCNA_01193	Amylosucrase SucB	A0A0H3C6Q6	A0A0H3C6Q6	8	14
14.9846	14.8489	13.9916	14.7325	15.0301	14.7187		0.266567	0.161873	CCNA_01494	Cyclopropane-fatty-acyl-phospholipid synthase	A0A0H3C6R6	A0A0H3C6R6	8	17.9
19.6081	19.62	19.6853	19.7489	19.7504	19.7679	+	3.23662	0.12659	CCNA_01521	Putative exported protein	A0A0H3C6U0	A0A0H3C6U0	8	41
19.7689	19.7739	20.1717	20.0154	20.1491	20.0874		0.53146	0.143048	cheE	CheE protein	A0A0H3C6W4	A0A0H3C6W4	8	68.6
21.0495	21.0644	21.1803	21.1243	21.1438	21.1191		0.731181	0.0725865	CCNA_01303	DUF2807 domain-containing protein	A0A0H3C707	A0A0H3C707	8	32.6
19.8249	20.3968	18.9831	17.8802	17.7428	18.0773	+	1.73011	-1.42285	secY	Protein translocase subunit SecY	A0A0H3C710	A0A0H3C710	8	23.7
15.0318	14.951	15.2461	15.8343	15.8886	16.0066	+	4.43291	0.85994	CCNA_01057	Peptidase_M23 domain-containing protein	A0A0H3C722	A0A0H3C722	8	20.3
18.1223	18.0666	17.9089	16.5997	16.599	16.5048	+	3.06746	-1.27833	CCNA_01347	DUF2490 domain-containing protein	A0A0H3C723	A0A0H3C723	8	36.5
17.5987	17.5188	17.2105	17.3014	17.2843	16.9686		0.595619	-0.178015	CCNA_01373	Lipoprotein	A0A0H3C750	A0A0H3C750	8	38.1
16.0031	15.8893	15.8578	16.4809	16.675	16.5468	+	1.37596	0.445618	CCNA_01023	Tryptophan halogenase superfamily protein	A0A0H3C756	A0A0H3C756	8	13.2
17.5205	17.8138	17.999	17.0052	17.1368	17.3701	+	2.63356	-0.642561	cysH	Adenosine 5-phosphosulfate reductase	A0A0H3C7B1	A0A0H3C7B1	8	40.2
17.9465	18.0086	18.6524	18.3095	18.3426	18.3132		0.119397	0.0561914	CCNA_01184	MutT/nudix family hydrolase	A0A0H3C7B5	A0A0H3C7B5	8	73
17.5861	17.3416	16.6626	17.1794	17.1196	16.8764		0.100836	-0.0689192	CCNA_01761	YjgP/YjgQ family membrane permease	A0A0H3C7C4	A0A0H3C7C4	8	20.7
20.7503	20.7427	20.9224	20.8832	20.8821	20.5771		0.0559083	0.0138555	CCNA_01766	CsgG-related curli protein	A0A0H3C7C9	A0A0H3C7C9	8	37.2
16.9161	17.0152	16.7876	16.8288	16.681	16.8191		0.616234	-0.105127	CCNA_00668	Capsular polysaccharide biosynthesis protein	A0A0H3C7I7	A0A0H3C7I7	8	34.6
22.0066	21.6669	21.8187	21.5473	21.6066	21.4271	+	1.89604	-0.284149	CCNA_00690	CarD-family transcriptional regulator	A0A0H3C7K7	A0A0H3C7K7	8	47.9
23.9933	23.8448	23.5119	23.1449	23.0893	22.867	+	2.36879	-0.656578	CCNA_01242	Amino acid permease	A0A0H3C7N3	A0A0H3C7N3	8	15.8
17.1373	17.0805	16.8177	17.1053	17.1082	16.8994		0.402699	0.0892982	CCNA_01545	NAD(FAD)-utilizing dehydrogenase	A0A0H3C7P9	A0A0H3C7P9	8	22.6
22.2794	22.3275	22.2629	22.1901	22.1322	22.1344		1.05125	-0.0967455	CCNA_01268	Cytochrome c	A0A0H3C7Q4	A0A0H3C7Q4	8	49.4
20.1489	20.2782	20.9615	20.5451	20.5491	20.6865		0.139456	0.0767946	iolE	Myo-inositol catabolism protein IolE	A0A0H3C7Q5	A0A0H3C7Q5	8	24.4
15.7002	15.6715	15.9754	15.7907	15.6756	15.5164		0.259679	-0.0760729	CCNA_00757	Lysyl-tRNA synthetase	A0A0H3C7Q6	A0A0H3C7Q6	8	19.6
17.6083	17.6217	17.4858	17.4016	17.3951	17.1452		1.23569	-0.198912	CCNA_01932	1-acyl-sn-glycerol-3-phosphate acyltransferase	A0A0H3C7S4	A0A0H3C7S4	8	34.9
19.4596	19.4787	19.4695	19.8042	19.709	19.6523	+	3.60142	0.276608	CCNA_01344	DUF4410 domain-containing protein	A0A0H3C7V0	A0A0H3C7V0	8	50.6
16.3609	16.2377	16.2907	16.0683	15.8941	15.9599	+	3.01315	-0.314005	CCNA_01641	2-nitropropane dioxygenase family protein	A0A0H3C7X3	A0A0H3C7X3	8	30.2
15.772	15.9347	15.5628	15.943	15.9633	16.2244		0.509512	0.169291	CCNA_01706	BetA-family choline dehydrogenase	A0A0H3C822	A0A0H3C822	8	17.6
18.612	18.8029	18.4884	18.5702	18.6849	18.8313		0.392483	0.0780063	CCNA_02090	Exodeoxyribonuclease III	A0A0H3C856	A0A0H3C856	8	34.7
17.7495	17.7795	18.3932	17.9825	18.0362	18.508		0.269216	0.129877	CCNA_01529	FlaG superfamily protein	A0A0H3C860	A0A0H3C860	8	84.4
19.5886	19.7184	20.328	20.257	20.2728	20.1777		0.840232	0.330396	CCNA_01539	Pirin family protein	A0A0H3C871	A0A0H3C871	8	41.4
18.2242	18.2636	17.7392	17.5187	17.4509	17.4626	+	2.05751	-0.566659	CCNA_02129	Acyl-CoA dehydrogenase, short-chain specific	A0A0H3C889	A0A0H3C889	8	28.1
18.931	19.1632	19.4837	19.1077	19.181	19.1892		0.292272	-0.0888877	CCNA_01821	Nucleoside triphosphate pyrophosphohydrolase	A0A0H3C8A3	A0A0H3C8A3	8	38.2
16.1153	16.2433	16.4536	16.3988	16.5289	16.285		0.716929	0.126276	CCNA_01024	DUF222 domain-containing protein	A0A0H3C8F9	A0A0H3C8F9	8	47.6
17.9971	18.2504	18.6314	18.3203	18.2946	18.1935		0.0108209	-0.00451708	CCNA_01898	Mg-dependent Dnase TatD	A0A0H3C8G2	A0A0H3C8G2	8	42.7
16.6324	16.7279	16.7694	17.4455	17.4138	17.3136	+	3.43138	0.590698	CCNA_01054	Tryptophan halogenase	A0A0H3C8I7	A0A0H3C8I7	8	20.6
16.4777	16.3835	16.0983	16.5043	16.4154	16.1681		0.230865	0.0834122	CCNA_02253	Hybrid CAP effector domain/patatin phospholipase protein	A0A0H3C8L6	A0A0H3C8L6	8	16.8
19.3113	18.9766	18.8485	19.336	19.3052	19.286		0.737254	0.175611	coq7	3-demethoxyubiquinol 3-hydroxylase	A0A0H3C8N7	A0A0H3C8N7	8	39.8
20.2801	19.3074	20.6336	19.8063	19.7432	18.7634		0.510282	-0.44174	pdxA	4-hydroxythreonine-4-phosphate dehydrogenase	A0A0H3C8R1	A0A0H3C8R1	8	36.9
19.6858	19.8738	19.9296	19.6329	19.4733	19.6467	+	1.92824	-0.320898	CCNA_01698	Endo-1,3-1,4-beta glucanase-related protein	A0A0H3C8R4	A0A0H3C8R4	8	36
19.7818	19.8912	20.0671	19.9898	20.075	20.2962		0.832937	0.1717	glnB	Nitrogen regulatory protein P-II	A0A0H3C8U4	A0A0H3C8U4	8	75
17.4977	17.5548	17.8054	17.3322	17.0054	17.4092	+	1.87053	-0.450397	CCNA_02349	Nucleoside phosphorylase	A0A0H3C8U9	A0A0H3C8U9	8	43.5
17.2981	17.3856	16.8121	15.4545	15.4781	15.915	+	3.52855	-1.45157	CCNA_01748	Methyltransferase	A0A0H3C8W5	A0A0H3C8W5	8	28.8
21.0112	21.1577	21.4977	21.0124	21.1687	21.0626		0.677732	-0.168425	CCNA_01259	Class II aldolase and Adducin protein	A0A0H3C902	A0A0H3C902	8	24.1
21.5197	21.6505	22.1158	21.6704	21.7418	21.8094		0.170447	-0.0646811	purM	Phosphoribosylformylglycinamidine cyclo-ligase	A0A0H3C924	A0A0H3C924	8	30.5
21.0827	21.2492	21.8607	21.9126	21.907	21.9767		1.27278	0.477823	CCNA_02448	DUF2170 family protein	A0A0H3C934	A0A0H3C934	8	44.4
17.6142	17.6657	17.0998	17.8396	17.7489	17.4439		0.672598	0.237601	CCNA_01345	Short chain dehydrogenase	A0A0H3C943	A0A0H3C943	8	37.3
17.5203	17.4087	17.516	17.3295	17.2519	17.1658	+	2.25066	-0.211163	CCNA_01829	SalR-family ligand-binding transcriptional regulator	A0A0H3C973	A0A0H3C973	8	27.3
15.5572	15.4945	14.1758	15.0493	14.9703	14.8634		0.146401	-0.133156	CCNA_01834	Oxidoreductase	A0A0H3C977	A0A0H3C977	8	10
16.4784	16.5902	16.9322	16.2316	16.2473	16.5434	+	1.51735	-0.398019	CCNA_01410	Cyclohexanone monooxygenase	A0A0H3C9A6	A0A0H3C9A6	8	17.6
19.4945	19.7105	19.5114	19.5397	19.6314	19.8189		0.443053	0.0762458	thiL	Thiamine-monophosphate kinase	A0A0H3C9B8	A0A0H3C9B8	8	40.9
16.3413	16.2345	16.2422	18.3219	18.4155	18.2367	+	3.92237	1.92674	CCNA_02275	ABC transporter, periplasmic component	A0A0H3C9E9	A0A0H3C9E9	8	43.3
17.3391	17.3971	17.5445	17.626	17.5294	17.223		0.322515	0.077209	lpxC	UDP-3-O-acyl-N-acetylglucosamine deacetylase	A0A0H3C9F2	A0A0H3C9F2	8	39.6
19.4972	19.305	19.489	19.4989	19.672	19.5698		1.19624	0.145502	CCNA_02590	Aldo-keto reductase family protein	A0A0H3C9H2	A0A0H3C9H2	8	37.8
14.7885	14.9671	15.458	15.5699	15.7658	15.7788	+	1.46332	0.532041	CCNA_02371	Tryptophan halogenase superfamily protein	A0A0H3C9M7	A0A0H3C9M7	8	17.7
16.3912	16.3354	16.6201	16.4448	16.577	16.5443		0.582842	0.0856576	CCNA_02199	Methyltransferase	A0A0H3C9T1	A0A0H3C9T1	8	41.7
20.8829	20.7619	20.823	20.1268	20.2154	20.5045	+	2.76214	-0.49211	CCNA_02111	PilF-related tetratricopeptide repeat protein	A0A0H3C9T5	A0A0H3C9T5	8	50
20.6084	20.9602	21.364	21.0978	21.2683	21.5499		0.508693	0.249784	CCNA_02297	Hypoxanthine-guanine phosphoribosyltransferase	A0A0H3CA25	A0A0H3CA25	8	51.3
17.9255	18.2514	18.7262	18.698	18.7407	18.887		0.892149	0.382155	CCNA_02569	Glutathione S-transferase	A0A0H3CA44	A0A0H3CA44	8	49.8
14.9257	14.9103	15.7163	15.3069	15.4326	15.2925		0.0407464	0.0265045	CCNA_02579	Cytochrome P450	A0A0H3CA52	A0A0H3CA52	8	25
18.42	18.4839	18.2426	18.7103	18.7015	19.0929	+	1.41321	0.347906	CCNA_02346	Arabinose-5-phosphate isomerase	A0A0H3CA79	A0A0H3CA79	8	32.1
19.5353	19.7769	20.2511	19.9977	20.1345	20.4431		0.513118	0.235516	ddl	D-alanine--D-alanine ligase	A0A0H3CA93	A0A0H3CA93	8	36.7
19.1747	19.1604	19.2075	19.0424	19.0264	19.2832		0.35798	-0.0502901	CCNA_02908	HAD superfamily hydrolase	A0A0H3CAA1	A0A0H3CAA1	8	44.7
20.8834	20.897	20.5441	20.6202	20.6078	20.5769		0.532574	-0.115028	CCNA_02293	Thiol:disulfide interchange protein tlpA	A0A0H3CAB2	A0A0H3CAB2	8	45.2
25.8285	25.8802	25.3688	25.2867	25.2333	24.7994		1.09672	-0.450674	exbB	TonB accessory protein exbB	A0A0H3CAE9	A0A0H3CAE9	8	32.8
15.2568	15.5056	15.7329	15.7163	15.7735	16.0226		0.903771	0.278028	CCNA_02407	Hydrolase, nudix family	A0A0H3CAK3	A0A0H3CAK3	8	31.9
15.5521	15.9139	16.1072	15.4077	15.1795	15.3621	+	2.34628	-0.575562	CCNA_02733	Glutaminyl-peptide cyclotransferase	A0A0H3CAK7	A0A0H3CAK7	8	30.4
18.7289	18.6714	19.3554	18.7791	18.8602	18.9619		0.24878	-0.111618	CCNA_03048	Para-aminobenzoate synthetase component I	A0A0H3CAL9	A0A0H3CAL9	8	17.2
20.0002	20.0923	20.0582	19.7001	19.8433	19.9499		1.19592	-0.165342	rnr	Ribonuclease R	A0A0H3CAS2	A0A0H3CAS2	8	12.2
16.2479	16.0391	15.8502	15.5442	15.7035	15.2479	+	2.186	-0.525881	CCNA_02822	MerR-family transcriptional regulator	A0A0H3CAT0	A0A0H3CAT0	8	33.5
15.6993	15.8745	16.5679	16.3198	16.2849	16.5508		0.308454	0.17897	CCNA_02492	Protocatechuate 3,4-dioxygenase alpha chain	A0A0H3CAT1	A0A0H3CAT1	8	51.4
18.8574	18.8896	19.3591	19.0673	19.1753	19.3379		0.320568	0.110966	CCNA_02549	Glucokinase	A0A0H3CAT2	A0A0H3CAT2	8	32.4
20.0768	19.9147	20.5497	20.7426	20.8292	20.7422		1.08562	0.448992	CCNA_02555	Adenosine 5-monophosphoramidase	A0A0H3CAT7	A0A0H3CAT7	8	56.9
21.3789	22.0013	22.2274	21.4821	21.55	21.7685		0.60733	-0.261431	CCNA_02575	DUF1476 domain-containing protein	A0A0H3CAW0	A0A0H3CAW0	8	76
17.9853	18.0685	18.8357	18.6446	18.462	18.6189		0.347374	0.178606	CCNA_03211	Dipeptide epimerase	A0A0H3CB18	A0A0H3CB18	8	23.1
18.1383	18.4922	18.5381	17.823	17.7699	17.7356	+	3.14783	-0.599515	CCNA_02100	PepSY_like domain-containing protein	A0A0H3CB36	A0A0H3CB36	8	50.9
18.371	18.3167	18.3449	18.6686	18.7554	18.6554	+	3.79111	0.327721	CCNA_02105	ABC transporter domain-containing protein	A0A0H3CB42	A0A0H3CB42	8	75
17.4377	17.2911	17.754	17.8312	18.0165	18.2083		0.702119	0.337675	CCNA_03330	Nucleotidyltransferase family protein	A0A0H3CBB4	A0A0H3CBB4	8	37.1
18.1092	18.1013	18.1063	17.8086	17.7586	17.8331	+	5.91922	-0.306726	CCNA_03137	Beta-xylanase	A0A0H3CBI1	A0A0H3CBI1	8	29.5
16.8198	16.8207	16.9754	16.8301	16.91	16.6694		0.31615	-0.0477509	CCNA_02891	Beta-galactosidase	A0A0H3CBS5	A0A0H3CBS5	8	16.9
17.515	17.4572	17.1548	17.5053	17.4581	16.9148		0.0332047	0.0191917	ppk2	Polyphosphate kinase 2	A0A0H3CBT8	A0A0H3CBT8	8	37.5
21.5232	21.5214	21.4663	21.6966	21.6842	21.2926		0.577266	0.143145	CCNA_02966	Non-specific DNA-binding protein Dps/iron-binding ferritin-like antioxidant protein/ferroxidase	A0A0H3CBW7	A0A0H3CBW7	8	61
18.1219	18.3292	18.9936	18.6117	18.6348	18.8553		0.227889	0.127113	queE	7-carboxy-7-deazaguanine synthase	A0A0H3CBX3	A0A0H3CBX3	8	44.8
16.0118	16.014	15.3224	15.7253	15.6765	15.7121		0.0839171	-0.0391917	CCNA_03285	Magnesium and cobalt transport protein CorA	A0A0H3CBZ0	A0A0H3CBZ0	8	32.6
18.9137	18.7987	18.0843	18.7647	18.6468	18.2114		0.0280306	0.0191245	CCNA_02408	DUF2336 domain-containing protein	A0A0H3CC06	A0A0H3CC06	8	22.5
21.7523	21.6458	21.6164	21.8473	21.7794	21.606		0.934733	0.173109	pal	Peptidoglycan-associated protein	A0A0H3CC28	A0A0H3CC28	8	46.3
20.5237	20.5098	19.9296	20.7119	20.5479	19.7482		0.300088	0.213602	CCNA_03371	Bacterioferritin	A0A0H3CC54	A0A0H3CC54	8	72.3
20.0549	20.2156	20.3783	20.2617	20.196	20.3481		0.40229	0.0722313	purE	N5-carboxyaminoimidazole ribonucleotide mutase	A0A0H3CC72	A0A0H3CC72	8	87.7
18.6557	18.6893	18.5119	18.4442	18.4625	18.5559	+	1.61003	-0.151821	CCNA_03061	SDR family dehydrogenase, group 9	A0A0H3CC91	A0A0H3CC91	8	25.6
19.0004	18.7844	18.928	19.2266	19.1376	18.6836		0.201733	0.0709624	CCNA_02503	Type IV secretory pathway, VirB9 channel protein	A0A0H3CCA3	A0A0H3CCA3	8	29.4
15.8607	15.9977	15.25	15.6772	15.7017	16.4483		0.307833	0.181913	pleC	Histidine kinase	A0A0H3CCG1	A0A0H3CCG1	8	9.6
19.4842	19.5754	19.6121	19.5271	19.5495	19.2486		0.593844	-0.0944786	CCNA_03167	Lipoprotein	A0A0H3CCJ3	A0A0H3CCJ3	8	31
18.4353	18.4359	18.1178	18.4116	18.2481	18.1354		0.0362324	-0.0113358	potA	Spermidine/putrescine import ATP-binding protein PotA	A0A0H3CCT0	A0A0H3CCT0	8	27.8
16.8867	16.708	16.5489	16.4774	16.4628	16.258	+	1.49817	-0.304313	dgcA	GGDEF diguanylate cyclase DgcA	A0A0H3CCZ8	A0A0H3CCZ8	8	45.1
14.3826	13.8147	12.8304	13.7105	14.0919	13.9665		0.324018	0.253865	CCNA_02752	Histidine kinase	A0A0H3CD08	A0A0H3CD08	8	14.9
17.751	17.6986	17.2219	17.5398	17.4866	17.3333		0.326468	-0.126884	ruvC	Crossover junction endodeoxyribonuclease RuvC	A0A0H3CD11	A0A0H3CD11	8	42.2
18.6581	18.6483	18.4324	18.3167	18.1817	18.2305	+	1.6898	-0.263609	surF1	SURF1-like protein	A0A0H3CD96	A0A0H3CD96	8	52.2
16.8421	16.7012	16.1934	16.8781	16.8673	16.7117		0.730965	0.227077	CCNA_03449	S-adenosylmethionine-dependent methyltransferase	A0A0H3CDB0	A0A0H3CDB0	8	25.1
21.1982	21.3326	21.5955	21.8244	21.8128	21.692	+	2.35267	0.390167	CCNA_03495	D-beta-hydroxybutyrate dehydrogenase	A0A0H3CDF4	A0A0H3CDF4	8	37.4
16.8969	16.8631	17.0041	17.0468	17.0373	16.8709		0.476745	0.0564547	sigT	RNA polymerase EcfG family sigma factor sigT	A0A0H3CDS0	A0A0H3CDS0	8	43.8
16.7795	16.8499	17.0142	16.8717	16.9999	17.149		0.0486454	0.0151615	CCNA_03047	Probable branched-chain-amino-acid aminotransferase	A0A0H3CDT0	A0A0H3CDT0	8	47.4
21.0334	21.145	21.2487	20.9422	21.0067	21.2128		0.567383	-0.0895829	CCNA_03764	Acyl-CoA thioesterase	A0A0H3CDZ4	A0A0H3CDZ4	8	31.7
19.3315	19.5225	19.7726	19.6242	19.6067	19.5545		0.104992	0.027153	CCNA_03771	Beta-methylmalyl-CoA dehydratase	A0A0H3CE00	A0A0H3CE00	8	32.2
17.0714	17.1774	17.6646	17.521	17.607	17.7986		0.706708	0.251778	CCNA_03692	Xanthine and CO dehydrogenases maturation factor, XdhC/CoxF family	A0A0H3CE19	A0A0H3CE19	8	22.2
20.9451	21.0779	21.778	21.4827	21.6315	21.7772		0.568853	0.293443	CCNA_03874	Carboxymethylenebutenolidase	A0A0H3CEA0	A0A0H3CEA0	8	49.8
19.7109	19.4763	18.7023	19.2429	19.2625	18.7009		0.132409	-0.0985503	CCNA_03809	Organic solvent resistance transport system permease	A0A0H3CEF2	A0A0H3CEF2	8	33.5
17.5299	17.6767	18.4661	18.2923	18.3346	18.4069		0.76564	0.369291	CCNA_03282	Pirin	A0A0H3CEH4	A0A0H3CEH4	8	32.6
19.3612	19.4045	18.9962	18.8079	18.69	18.113		0.913038	-0.483771	tolR	TolR protein	A0A0H3CEM6	A0A0H3CEM6	8	70.9
16.1329	16.2393	16.5978	17.147	17.0841	17.0895	+	3.26457	0.732388	CCNA_03840	Succinyl-CoA:coenzyme A transferase	A0A0H3CG62	A0A0H3CG62	8	16.7
19.9537	19.8767	20.0364	19.72	19.8032	19.8081		0.972534	-0.127308	CCNA_03866	LptE superfamily protein	A0A0H3CG81	A0A0H3CG81	8	54.8
21.7127	21.7574	22.4831	22.0175	22.0734	22.1685		0.113306	0.0630693	fabA	3-hydroxydecanoyl-[acyl-carrier-protein] dehydratase	B8GVZ8	B8GVZ8	8	55.3
19.7953	19.6178	19.6222	19.7286	19.7664	19.5668		0.0414091	0.0071516	parA	Chromosome partitioning protein ParA	B8GW31	B8GW31	8	37.8
20.6802	20.8465	20.5957	20.522	20.5347	20.9709		0.0578464	-0.0202775	fabZ	3-hydroxyacyl-[acyl-carrier-protein] dehydratase FabZ	B8GWR2	B8GWR2	8	60.4
19.4712	19.6041	20.2451	19.9752	19.9288	20.1501		0.348279	0.157999	aroE	Shikimate dehydrogenase (NADP(+))	B8GWW0	B8GWW0	8	33.3
18.2067	18.1358	18.278	18.1686	18.2591	18.4136		0.583843	0.0785675	moaC	Cyclic pyranopterin monophosphate synthase	B8GWX1	B8GWX1	8	61.4
19.2486	19.434	19.9447	19.4968	19.6624	19.7215		0.149251	0.0662851	rimP	Ribosome maturation factor RimP	B8GX01	B8GX01	8	63.4
19.1136	19.3231	18.9497	18.4121	18.4191	18.3662	+	2.33148	-0.586638	fliL	Flagellar FliL protein	B8GXB6	B8GXB6	8	51.7
19.5609	19.7109	20.4389	20.071	20.1167	20.2309		0.254558	0.14726	pyrF	Orotidine 5-phosphate decarboxylase	B8GXJ5	B8GXJ5	8	42.9
18.7816	18.6514	18.7735	18.8878	18.9513	18.9343	+	2.51726	0.171074	recR	Recombination protein RecR	B8GYE0	B8GYE0	8	47
17.6838	17.4956	16.6054	17.4514	17.4357	17.3038		0.112459	0.0783215	upp	Uracil phosphoribosyltransferase	B8GYP3	B8GYP3	8	48.3
24.3594	24.2611	23.7575	23.7714	23.5754	23.3608		0.795882	-0.362272	rplL	50S ribosomal protein L7/L12	B8GZW2	B8GZW2	8	78.7
21.9493	22.0697	21.1623	21.6914	21.6217	21.3131		0.0328489	0.0274668	rplK	50S ribosomal protein L11	B8H0P4	B8H0P4	8	53.1
19.752	19.7098	19.463	19.3876	19.365	19.2974		1.0549	-0.20194	queF	NADPH-dependent 7-cyano-7-deazaguanine reductase	B8H0X4	B8H0X4	8	60.3
18.5857	18.5797	18.6084	18.6937	18.6568	18.8039		0.573346	0.0661445	pdxH	Pyridoxine/pyridoxamine 5-phosphate oxidase	B8H292	B8H292	8	47.3
20.5815	20.3783	20.2842	20.5347	20.6526	20.7096	+	1.48751	0.210066	flbT	Probable flagellum biosynthesis repressor protein FlbT	B8H5S2	B8H5S2	8	51.1
15.0623	15.0361	13.7771	14.4202	14.1897	14.3023		0.533718	-0.404683	mreC	Cell shape-determining protein MreC	B8H610	B8H610	8	25.4
19.3918	19.6166	19.784	19.7917	19.7207	19.7224		0.773497	0.13612	pdxJ	Pyridoxine 5-phosphate synthase	B8H623	B8H623	8	34.6
20.4698	20.6835	21.0247	20.6925	20.7656	21.0647		0.108192	0.0477567	bioB	Biotin synthase	B8H640	B8H640	8	35.2
20.3243	20.2309	20.5103	20.4081	20.4298	20.4281		0.539875	0.0712252	CCNA_00145	dITP/XTP pyrophosphatase	A0A0H3C2V8	A0A0H3C2V8	7	52
16.1208	16.0684	16.5895	16.4571	16.2841	16.4575		0.327666	0.102911	CCNA_00310	3-phosphoadenosine-5-phosphosulfate (PAPS) 3-phosphatase family protein	A0A0H3C399	A0A0H3C399	7	32
17.5846	17.5843	17.5	17.3874	17.4949	17.4229	+	2.13389	-0.121413	CCNA_00111	Uncharacterized protein	A0A0H3C3T1	A0A0H3C3T1	7	33.1
17.4889	17.7417	18.1706	18.1016	18.2175	18.9966		0.820684	0.490035	CCNA_00146	Glutathione S-transferase	A0A0H3C3W1	A0A0H3C3W1	7	48.2
15.2496	15.384	15.6614	15.4257	15.0139	15.4265		0.620751	-0.190741	CCNA_00187	NUP-family purine nucleoside permease	A0A0H3C3Z4	A0A0H3C3Z4	7	23.6
15.5177	15.7074	14.8086	15.3875	15.0688	15.0372		0.395151	-0.21657	CCNA_00209	Undecaprenyl-phosphomannose:protein mannosyltransferase	A0A0H3C413	A0A0H3C413	7	19.5
17.0246	17.0489	16.0769	16.5288	16.4174	16.0252		0.453588	-0.289643	pstA	Phosphate transport system permease protein PstA	A0A0H3C480	A0A0H3C480	7	19.7
23.2462	23.2204	22.8323	22.6505	22.539	22.0716		1.23028	-0.518537	CCNA_00324	ExbD-family protein	A0A0H3C4A4	A0A0H3C4A4	7	50
18.8654	18.9846	19.3024	19.0628	18.9508	19.151		0.0825493	-0.0244217	CCNA_00057	tRNA threonylcarbamoyl adenosine modification protein, YeaZ family	A0A0H3C4D9	A0A0H3C4D9	7	43.1
19.3002	19.3685	19.5509	19.501	19.5952	19.2401		0.373002	0.0873895	CCNA_00378	Thiol:disulfide interchange protein dsbA	A0A0H3C4F0	A0A0H3C4F0	7	29.7
16.1015	16.3332	16.7045	16.532	16.2905	16.6023		0.024222	0.0120993	CCNA_00753	Lysine 2,3-aminomutase	A0A0H3C4I7	A0A0H3C4I7	7	28.1
20.887	20.4408	20.3175	20.8831	20.916	20.7037		0.775436	0.221745	CCNA_00446	Chemotaxis receiver domain protein cheYII	A0A0H3C4P3	A0A0H3C4P3	7	51.2
17.59	17.417	17.001	17.6466	17.6875	17.347		0.571796	0.183099	CCNA_00250	Poly(3-hydroxyalkanoate) depolymerase	A0A0H3C4T8	A0A0H3C4T8	7	22.6
14.5314	14.5131	14.5626	14.4461	14.7409	14.5366		0.0672106	0.01385	CCNA_00574	Alpha-N-acetylglucosaminidase	A0A0H3C518	A0A0H3C518	7	11.8
18.5146	18.5548	19.2864	19.1211	19.1562	19.2476		0.702312	0.307819	CCNA_00401	Enoyl-CoA hydratase	A0A0H3C585	A0A0H3C585	7	30.9
16.6453	16.5973	17.1894	17.339	17.3143	16.9845	+	1.43909	0.439456	CCNA_00108	Lon endopeptidase-related protein	A0A0H3C586	A0A0H3C586	7	34.7
17.3279	17.4547	18.0464	18.0109	17.9955	18.1915		0.971298	0.385932	CCNA_00119	TsaA-like domain-containing protein	A0A0H3C592	A0A0H3C592	7	49.7
16.947	16.9427	17.0131	17.2194	17.196	17.1501	+	3.0493	0.194673	CCNA_01025	AhpC-TSA domain-containing protein	A0A0H3C5A8	A0A0H3C5A8	7	43.5
19.61	19.475	19.9875	19.7786	19.7814	19.6989		0.0540899	0.0182137	fcl	GDP-L-fucose synthase	A0A0H3C5H3	A0A0H3C5H3	7	32
19.4089	19.3473	18.9	19.6681	19.7047	19.6638		1.20244	0.33302	CCNA_00256	Pyridoxal kinase	A0A0H3C5I0	A0A0H3C5I0	7	28.6
23.5374	23.5653	23.5765	23.2357	23.2631	23.4345	+	2.63385	-0.234513	CCNA_00505	Ubiquinol-cytochrome c reductase iron-sulfur subunit	A0A0H3C5K1	A0A0H3C5K1	7	38.3
17.8745	17.7078	18.2029	17.9714	17.908	17.7879		0.104542	-0.0352292	CCNA_00284	Pyrimidine 5-nucleotidase family protein	A0A0H3C5K2	A0A0H3C5K2	7	44.8
19.8361	19.8737	20.0029	19.7751	19.7507	19.8523		0.773922	-0.0783033	CCNA_00804	ASC-1 homology domain protein	A0A0H3C5L6	A0A0H3C5L6	7	55.9
18.4587	18.4998	19.126	18.8224	18.8445	18.8844		0.120019	0.0638008	CCNA_00002	Nucleoside triphosphate pyrophosphatase	A0A0H3C5Q9	A0A0H3C5Q9	7	42.2
18.172	18.0404	16.9656	17.2013	16.9028	16.691		1.05027	-0.660212	dnaJ	Chaperone protein DnaJ	A0A0H3C5R3	A0A0H3C5R3	7	17.4
15.6689	15.4516	15.5191	16.005	16.1227	16.1748	+	2.02886	0.426577	moaA	GTP 3,8-cyclase	A0A0H3C5R8	A0A0H3C5R8	7	24.1
18.569	18.3887	18.2342	17.9637	18.1379	17.9677	+	2.45862	-0.372118	CCNA_00582	DUF1353 domain-containing protein	A0A0H3C5T5	A0A0H3C5T5	7	52.4
17.3793	17.1881	17.5362	17.2065	17.3376	16.5312		0.753475	-0.310899	CCNA_00593	Cytochrome c family protein	A0A0H3C5U3	A0A0H3C5U3	7	18.6
19.72	19.8059	19.9088	21.0743	21.0877	21.3791	+	5.40968	1.38398	CCNA_00889	Lumazine-binding domain protein	A0A0H3C5U5	A0A0H3C5U5	7	50.3
17.9536	18.0075	18.5873	18.2296	18.3493	18.3752		0.0918008	0.0468068	CCNA_00914	Acetyltransferase	A0A0H3C5W8	A0A0H3C5W8	7	44
19.2068	19.3356	19.975	19.6065	19.7916	19.9273		0.326033	0.162856	CCNA_00511	Carboxymethylenebutenolidase	A0A0H3C611	A0A0H3C611	7	46.5
21.3211	21.1056	21.278	21.1445	21.2272	21.0284		0.181051	-0.0360355	CCNA_00526	BMFP membrane fusogenic protein	A0A0H3C618	A0A0H3C618	7	71.8
16.2785	16.3848	16.1	16.3547	16.5282	16.3552		1.04929	0.153431	CCNA_01260	DUF481 domain-containing protein	A0A0H3C639	A0A0H3C639	7	28.1
19.1424	19.3313	19.6237	18.7202	18.6412	18.5251	+	3.12248	-0.757972	CCNA_01287	Epoxide hydrolase	A0A0H3C661	A0A0H3C661	7	22.7
23.0219	23.1462	22.2099	22.7649	22.6435	22.5607		0.100048	0.0772262	rplS	50S ribosomal protein L19	A0A0H3C671	A0A0H3C671	7	61.7
19.6876	19.8986	20.4591	20.3311	20.3745	20.4352		0.7455	0.288482	CCNA_00766	Corrinoid adenosyltransferase	A0A0H3C685	A0A0H3C685	7	54.2
18.3514	18.8392	19.0151	18.5048	18.7228	19.2234		0.0161717	0.0116987	CCNA_00240	PTS system, IIA component	A0A0H3C6B5	A0A0H3C6B5	7	63.7
19.9506	19.8056	20.3907	20.0855	20.082	20.1989		0.135683	0.0497913	CCNA_01173	Chorismate mutase	A0A0H3C6N4	A0A0H3C6N4	7	62.4
19.3154	19.5405	19.8891	19.1259	19.3579	19.3344	+	1.3599	-0.339673	CCNA_01178	Oxidoreductase	A0A0H3C6N8	A0A0H3C6N8	7	50.6
16.5242	16.6005	16.7816	16.9223	16.8283	16.849	+	1.81361	0.23858	CCNA_00853	Cytokinin riboside 5-monophosphate phosphoribohydrolase	A0A0H3C6P1	A0A0H3C6P1	7	35.3
16.9108	16.7186	16.2151	16.8332	16.7368	16.9372		0.382457	0.143379	CCNA_01219	Putative cytosolic protein	A0A0H3C6T2	A0A0H3C6T2	7	30
16.8211	16.8723	16.8736	17.01	16.8891	16.9432		0.00488136	-0.00110197	CCNA_01256	DUF2891 domain-containing protein	A0A0H3C6W9	A0A0H3C6W9	7	25.4
14.9954	14.7999	14.7345	15.2537	14.8815	15.0243		1.13431	0.205706	CCNA_01362	Two-component response regulator	A0A0H3C740	A0A0H3C740	7	40.1
16.2617	15.9026	14.8549	16.0733	16.1226	15.9452		0.381882	0.27872	CCNA_01140	PAS-containing EAL phosphodiesterase	A0A0H3C782	A0A0H3C782	7	13.6
16.9915	16.9598	16.9856	17.1297	17.1038	17.2742		0.0588382	0.0216613	CCNA_01413	Phosphoglycerate mutase family protein	A0A0H3C7A6	A0A0H3C7A6	7	37.7
17.4175	17.2695	17.4558	17.6188	17.6935	17.7325	+	2.41553	0.265396	cspD	Cold shock protein cspD	A0A0H3C7D5	A0A0H3C7D5	7	45.9
16.4945	16.3025	15.9854	16.1099	15.9818	15.9575		0.672887	-0.190602	CCNA_01251	FepC-type transporter protein	A0A0H3C7H8	A0A0H3C7H8	7	32.9
16.2588	16.3753	16.1988	16.3571	16.3773	16.3973		0.00495793	-0.00121403	nadK	NAD kinase	A0A0H3C7K4	A0A0H3C7K4	7	31.2
19.6795	19.6432	19.722	19.661	19.8079	19.5511		0.0452113	0.00754547	CCNA_01533	Secreted protein	A0A0H3C7L3	A0A0H3C7L3	7	31
16.1908	16.0521	15.7954	15.6157	15.522	15.7707	+	2.14915	-0.399377	CCNA_01863	Outer membrane efflux protein	A0A0H3C7L5	A0A0H3C7L5	7	17.6
16.6636	16.2826	15.3886	17.0576	17.1692	17.079		1.24378	0.74904	spmY	Cell development regulator SpmY	A0A0H3C7R4	A0A0H3C7R4	7	24.7
14.3456	14.214	13.8153	13.6494	13.6557	13.5276		0.460488	-0.31917	uvrD	DNA helicase	A0A0H3C7U0	A0A0H3C7U0	7	9.7
20.6557	20.7214	20.7063	20.7578	20.759	20.7457		1.29575	0.113004	glnK	Nitrogen regulatory protein P-II	A0A0H3C7U8	A0A0H3C7U8	7	61.6
17.6777	17.51	18.0915	17.7582	17.8334	17.6069		0.0330071	-0.0139694	CCNA_00876	7,8-dihydro-8-oxoguanine-triphosphatase	A0A0H3C810	A0A0H3C810	7	61.2
16.3036	16.9523	16.3555	16.4064	16.4499	17.9694		0.22068	0.230066	CCNA_01701	Xylose isomerase family protein	A0A0H3C817	A0A0H3C817	7	20.7
20.7193	20.7791	20.6937	20.69	20.6937	20.6616		0.00670221	0.000807285	bamE	Beta-barrel assembly machine (BAM) protein BamE	A0A0H3C826	A0A0H3C826	7	56.2
17.2002	17.2787	17.2688	17.483	17.505	17.4571		0.539247	0.122573	CCNA_02056	ATP12 family chaperone protein	A0A0H3C829	A0A0H3C829	7	34.4
16.0278	15.3395	15.1501	17.4992	17.6202	17.5795	+	3.58749	1.86798	CCNA_01443	DUF1287 domain-containing protein	A0A0H3C837	A0A0H3C837	7	37.6
18.17	17.9845	17.2777	17.989	17.9316	17.9191		0.115674	0.062902	CCNA_02072	ATP-dependent protease subunit	A0A0H3C846	A0A0H3C846	7	30.5
21.1882	20.9142	21.0817	20.8819	20.9453	20.4908		0.845328	-0.213881	CCNA_01453	Electron transport complex I subunit, NADH-ubiquinone oxidoreductase	A0A0H3C847	A0A0H3C847	7	69.3
17.6988	17.8194	17.9148	17.9599	17.9413	18.112		1.25426	0.157497	scpB	Chromosome segregation and condensation protein B scpB	A0A0H3C850	A0A0H3C850	7	39.8
17.9993	17.9788	18.1818	18.2642	18.3518	18.5226		1.14853	0.251706	CCNA_02113	Aspartate racemase	A0A0H3C877	A0A0H3C877	7	45.5
14.5947	14.3455	14.2729	15.0216	14.959	14.9596	+	3.50715	0.558504	CCNA_02165	Lysophospholipase	A0A0H3C8D3	A0A0H3C8D3	7	20.7
21.0687	21.0727	21.4849	21.2639	21.3825	21.5617		0.471741	0.150711	sspB	Adapter for ClpXP proteolysis of tmRNA-tagged proteins SspB	A0A0H3C8F2	A0A0H3C8F2	7	51.2
17.7237	17.713	17.6066	17.3948	17.4609	17.4393	+	3.58358	-0.244515	CCNA_02218	DnaJ-like protein djlA	A0A0H3C8I2	A0A0H3C8I2	7	48.5
20.435	20.3205	20.5487	19.9084	20.0294	19.8083	+	2.57096	-0.438468	CCNA_02223	Beta-lactamase, type II	A0A0H3C8I8	A0A0H3C8I8	7	34.9
16.7374	16.4987	16.2188	16.8541	17.0136	16.8514		1.06525	0.295249	kdpE	Two-component response regulator kdpE	A0A0H3C8M3	A0A0H3C8M3	7	31.5
16.7585	16.7857	16.5787	16.6668	16.6506	16.5325		0.0279092	-0.0110502	CCNA_01672	Transglutaminase-like enzyme	A0A0H3C8M8	A0A0H3C8M8	7	27.7
17.2422	17.1832	16.4125	17.1903	17.1907	17.4967		0.56883	0.25787	CCNA_01977	1-acyl-sn-glycerol-3-phosphate acyltransferase	A0A0H3C8N9	A0A0H3C8N9	7	37.2
19.6663	19.589	19.4581	19.5765	19.6936	19.9383		0.810337	0.15137	gmk	Guanylate kinase	A0A0H3C8Q7	A0A0H3C8Q7	7	42.3
18.508	18.1501	17.6454	18.4104	18.4355	18.5537		0.66092	0.265412	CCNA_02006	Lipoprotein releasing system ATP-binding protein lolD	A0A0H3C8R0	A0A0H3C8R0	7	38.6
19.4011	19.6242	19.9075	19.2196	19.3198	19.4612	+	1.52204	-0.358385	CCNA_01176	DUF2849 domain-containing protein	A0A0H3C8U1	A0A0H3C8U1	7	74.8
19.6483	19.6828	20.3245	19.9811	20.0009	20.2277		0.21417	0.114685	CCNA_01804	Glutathione peroxidase	A0A0H3C8V1	A0A0H3C8V1	7	45.6
15.8254	15.8982	15.3123	15.5233	15.4654	15.9009		0.350692	-0.147569	hfsL	Holdfast glycosyl transferase family 2 protein HfsL	A0A0H3C8V6	A0A0H3C8V6	7	28.1
14.9355	14.6467	15.2051	14.8267	14.8881	14.9033		0.206138	-0.0598524	CCNA_02073	Cupin domain transcriptional regulator	A0A0H3C8W9	A0A0H3C8W9	7	36.7
16.1942	16.1685	16.4244	15.6658	15.7229	15.5508	+	1.96195	-0.463178	CCNA_01833	Glucosylceramidase	A0A0H3C8X1	A0A0H3C8X1	7	16.6
17.2109	17.3384	17.8756	17.8725	18.0545	18.203		1.1661	0.455862	CCNA_01227	Alkanesulfonate monooxygenase	A0A0H3C8Y1	A0A0H3C8Y1	7	23.7
16.519	16.4954	15.9864	16.5095	16.5093	16.4297		0.300751	0.104263	CCNA_02102	Glycosyl hydrolase	A0A0H3C8Z0	A0A0H3C8Z0	7	25.9
14.487	14.5506	14.4184	14.6845	14.5136	14.6679		0.0732496	0.0196922	CCNA_02414	DadA-related amino acid oxidase	A0A0H3C908	A0A0H3C908	7	27.8
22.0381	22.1828	21.3857	21.9873	21.8709	21.6874		0.294729	0.179571	rplV	50S ribosomal protein L22	A0A0H3C933	A0A0H3C933	7	57.1
16.5426	16.4763	16.5762	16.5199	16.4422	16.333		0.801776	-0.0862432	CCNA_01924	Capsular polysaccharide biosynthesis protein	A0A0H3C935	A0A0H3C935	7	19.1
16.0653	16.0875	15.9096	16.415	16.3582	16.4809	+	2.85224	0.423266	CCNA_02504	Type IV secretory pathway, VirB10 channel protein	A0A0H3C993	A0A0H3C993	7	24
17.3114	17.0098	15.5059	17.1557	16.8756	16.7701		0.244577	0.246351	CCNA_02007	Lipoprotein releasing system transmembrane protein lolE	A0A0H3C9A2	A0A0H3C9A2	7	26.5
16.6138	16.3883	16.4932	16.7728	16.7925	16.6375	+	2.24403	0.242572	hfsD	Polysaccharide secretin protein hfsD	A0A0H3C9A5	A0A0H3C9A5	7	37.4
16.926	17.1376	16.6698	17.0178	17.1253	16.8515		0.406315	0.132009	acrB4	Cation/multidrug efflux pump acrB4	A0A0H3C9A9	A0A0H3C9A9	7	7.8
17.7191	17.7507	18.2179	18.3048	18.3238	18.5614		1.11197	0.384961	tmk	Thymidylate kinase	A0A0H3C9D5	A0A0H3C9D5	7	36.1
16.5615	16.2054	16.1796	16.2516	16.358	16.1211		0.361498	-0.0839424	CCNA_02270	MarR-family transcriptional regulator	A0A0H3C9E7	A0A0H3C9E7	7	62.1
15.5822	15.4604	15.037	15.6662	15.723	15.6625		0.974059	0.259946	CCNA_02568	LAO/AO transport system kinase	A0A0H3C9F3	A0A0H3C9F3	7	23.6
16.4382	16.6302	16.9806	16.8825	17.0562	17.3571		0.685701	0.301006	CCNA_02573	Proline hydroxylase	A0A0H3C9F8	A0A0H3C9F8	7	36
15.0062	15.2069	14.5439	14.9343	14.8906	15.0947		0.04625	0.0209444	CCNA_01930	ADP-heptose LPS heptosyltransferase	A0A0H3C9G5	A0A0H3C9G5	7	32.2
21.1706	21.2033	21.2558	20.9351	20.9272	21.0951	+	2.43849	-0.208376	purQ	Phosphoribosylformylglycinamidine synthase subunit PurQ	A0A0H3C9G6	A0A0H3C9G6	7	35
19.1766	19.1644	19.0803	19.0666	19.1548	19.2565		0.268309	0.0293465	CCNA_02301	YdcF-like family protein	A0A0H3C9H1	A0A0H3C9H1	7	42.4
20.1895	20.0655	20.1817	19.0142	19.0149	18.8215	+	4.85619	-1.11488	CCNA_02597	Lipoprotein	A0A0H3C9H7	A0A0H3C9H7	7	55.6
19.7339	20.0493	20.3651	20.1702	20.0505	20.0004		0.107903	-0.0413527	CCNA_02350	Dimeric ferredoxin-like protein	A0A0H3C9L3	A0A0H3C9L3	7	45.5
19.3403	19.4514	19.4404	19.8559	19.9901	20.0307	+	3.25147	0.478671	CCNA_01520	ASCH domain-containing protein	A0A0H3C9L7	A0A0H3C9L7	7	74.2
19.4108	19.4849	19.8869	19.7008	19.9622	19.8984		0.672615	0.208815	flaF	Flagellar biosynthesis regulatory protein flaF	A0A0H3C9M3	A0A0H3C9M3	7	68.3
15.9781	15.8634	15.1155	15.859	15.8438	15.7372		0.415138	0.182668	nnrE	Bifunctional NAD(P)H-hydrate repair enzyme	A0A0H3C9N6	A0A0H3C9N6	7	18.2
18.1688	18.1876	17.6615	17.9272	17.8046	17.3765		0.200603	-0.124188	CCNA_02405	ABC membrane transporter, periplasmic component	A0A0H3C9P7	A0A0H3C9P7	7	32.1
15.0667	15.2514	15.8305	15.8679	15.9202	15.8509		1.13448	0.393137	CCNA_02410	Alpha-methylacyl-CoA racemase	A0A0H3C9Q0	A0A0H3C9Q0	7	19.4
17.5475	17.7076	18.2051	17.9662	17.8938	18.362		0.360557	0.173611	CCNA_02184	Competence damage-inducible protein cinA	A0A0H3C9R4	A0A0H3C9R4	7	40.4
17.6079	17.4989	18.0028	17.7524	17.9282	17.9252		0.36703	0.117309	CCNA_02449	DUF2491 family protein	A0A0H3C9T3	A0A0H3C9T3	7	40.1
18.1395	17.9001	18.3721	18.0432	18.0651	18.0204		0.515815	-0.110891	CCNA_02210	Dihydrofolate reductase	A0A0H3C9U0	A0A0H3C9U0	7	47.4
16.4647	16.3205	14.8644	15.8523	15.7267	15.5715		0.107737	-0.114962	prmA	Ribosomal protein L11 methyltransferase	A0A0H3C9U3	A0A0H3C9U3	7	36.5
17.0853	17.0396	17.1754	16.959	17.035	17.0319		1.268	-0.0835485	vanR	Transcriptional regulator vanR	A0A0H3C9V9	A0A0H3C9V9	7	31.6
15.4478	15.7036	15.5263	15.7363	15.7858	16.2884	+	1.3649	0.350665	flgH	Flagellar L-ring protein	A0A0H3C9Y8	A0A0H3C9Y8	7	45.9
21.4554	21.3999	22.1872	21.9193	21.9889	21.9685		0.626124	0.265215	CCNA_02591	Glutaredoxin	A0A0H3CA63	A0A0H3CA63	7	69
19.2924	19.1136	19.1581	19.0661	19.0447	18.768		0.710898	-0.150467	CCNA_02406	Membrane lipoprotein	A0A0H3CAD4	A0A0H3CAD4	7	31.9
19.2155	19.1207	19.2034	19.3907	19.4456	19.3285	+	3.17078	0.230043	CCNA_01835	ABC transporter ATP-binding protein	A0A0H3CAF2	A0A0H3CAF2	7	44.3
16.6606	16.6512	16.9464	16.8207	16.8578	16.8226		0.828832	0.126171	CCNA_02368	Alpha-glucosidase	A0A0H3CAH1	A0A0H3CAH1	7	17.6
16.1151	16.1894	16.0507	16.352	16.4354	16.6214	+	2.15819	0.300396	CCNA_02996	Patatin family phospholipase domain protein	A0A0H3CAH3	A0A0H3CAH3	7	22.7
20.0443	20.5111	20.3133	19.9927	19.8883	21.1704		0.00577313	-0.0054121	CCNA_02378	SIMPL family protein	A0A0H3CAI1	A0A0H3CAI1	7	38.7
14.0976	14.2307	14.2423	14.323	14.1205	14.0619		0.305787	-0.0552597	vanA	Vanillate demethylase oxygenase subunit A vanA	A0A0H3CAL1	A0A0H3CAL1	7	19
16.5863	16.7374	16.6554	16.4894	16.5073	16.6646		0.723921	-0.0802832	CCNA_02496	Aminotransferase domain protein	A0A0H3CAN4	A0A0H3CAN4	7	20.6
15.9931	16.085	16.7228	16.6362	16.6348	16.5423		0.672227	0.28018	CCNA_03153	Biofilm formation and stress response factor BsmA	A0A0H3CAW2	A0A0H3CAW2	7	46.2
21.3233	21.4343	20.7277	20.7587	20.6532	20.5413		0.844015	-0.356918	nuoN	NADH-quinone oxidoreductase subunit N	A0A0H3CAW8	A0A0H3CAW8	7	18.9
15.4986	15.3855	14.7857	15.3763	15.5503	15.4937		0.273365	0.121994	CCNA_02904	GntR-family transcriptional regulator	A0A0H3CAZ4	A0A0H3CAZ4	7	31.7
15.3146	15.2602	14.7786	14.883	14.7599	14.8328		0.841641	-0.233729	CCNA_03222	Ring hydroxylating dioxygenase, alpha-subunit	A0A0H3CB50	A0A0H3CB50	7	21
18.3033	18.3127	18.0045	18.2864	18.2613	18.2369		0.222831	0.0427523	CCNA_03059	Conserved hypothetical membrane protein	A0A0H3CBA6	A0A0H3CBA6	7	41.6
17.5476	16.7207	17.3266	16.6624	16.5622	15.8057		1.27941	-0.75554	CCNA_03320	Biotin carboxylase	A0A0H3CBA7	A0A0H3CBA7	7	8
18.4207	18.2385	18.414	18.4163	18.5892	18.2262		0.400923	0.0805359	CCNA_02755	HipB-family transcriptional regulator	A0A0H3CBD7	A0A0H3CBD7	7	49.2
22.0859	22.3324	22.165	21.9994	22.0491	22.3768		0.205013	-0.0510221	CCNA_02741	Outer membrane protein	A0A0H3CBE4	A0A0H3CBE4	7	45.7
20.5749	20.5127	19.9465	19.5745	19.6109	19.2154	+	2.24133	-0.788283	CCNA_02186	Acetolactate synthase small subunit	A0A0H3CBE5	A0A0H3CBE5	7	51.4
16.137	15.9315	16.3158	16.3003	16.3821	16.0999		0.632155	0.134822	msrP	Protein-methionine-sulfoxide reductase catalytic subunit MsrP	A0A0H3CBM7	A0A0H3CBM7	7	25.9
19.9888	20.0945	20.4745	20.433	20.5783	20.8004		0.674222	0.279979	CCNA_03185	Glutathione S-transferase	A0A0H3CBN5	A0A0H3CBN5	7	48.1
20.4537	20.4563	20.5173	20.4094	20.4915	20.3113		0.265205	-0.0314698	CCNA_03202	Lipid A 3-O-deacylase PagL	A0A0H3CBQ1	A0A0H3CBQ1	7	48.1
19.4452	19.2647	18.9276	18.8363	18.658	18.4775	+	1.56916	-0.494499	ctaG	Cytochrome c oxidase assembly protein CtaG	A0A0H3CBS6	A0A0H3CBS6	7	48.1
14.3816	14.5006	14.7861	14.9027	15.1294	14.9948	+	1.40225	0.365432	CCNA_02896	Tryptophan halogenase	A0A0H3CBS9	A0A0H3CBS9	7	14.3
23.3437	23.3041	23.9912	23.4563	23.5391	23.5851		0.0734541	-0.0404692	CCNA_02337	Nonspecific lipid-transfer protein	A0A0H3CBU0	A0A0H3CBU0	7	87.3
16.364	16.2665	16.4452	16.354	16.4842	16.1075		0.165925	-0.0411291	CCNA_03244	GntR-family transcriptional regulator	A0A0H3CBW0	A0A0H3CBW0	7	31.4
17.5516	17.4274	17.6362	17.1974	17.216	17.0998	+	3.38421	-0.35622	CCNA_02359	JmjC domain-containing protein	A0A0H3CBW1	A0A0H3CBW1	7	26.7
20.7218	20.4889	20.6188	20.3968	20.4204	20.1363		1.27781	-0.224583	CCNA_02379	Lipoprotein	A0A0H3CBX8	A0A0H3CBX8	7	49.1
17.637	17.5846	16.6614	17.2778	17.2249	16.849		0.223489	-0.143005	CCNA_02983	Polyprenyl-phosphate beta-D-glucosyltransferase	A0A0H3CC09	A0A0H3CC09	7	20.9
18.9569	18.9507	19.0824	19.1714	19.2568	19.4761	+	1.84603	0.27756	CCNA_03342	Short-chain acyl-CoA hydrolase	A0A0H3CC32	A0A0H3CC32	7	44.9
18.7873	18.6138	18.7773	18.8218	18.6578	18.3876		0.342676	-0.0868344	CCNA_03050	Protein tyrosine phosphatase	A0A0H3CC46	A0A0H3CC46	7	43.2
18.9741	19.1758	19.7424	19.3561	19.388	19.3786		0.139297	0.0641232	CCNA_03684	Carbonic anhydrase	A0A0H3CC78	A0A0H3CC78	7	41.4
16.0138	15.9466	16.1669	16.1469	16.2528	16.2303	+	1.69144	0.161451	CCNA_03096	TonB-dependent receptor	A0A0H3CC95	A0A0H3CC95	7	12.5
16.9845	16.8282	16.8311	17.3512	17.339	17.3308	+	2.66236	0.370883	CCNA_03437	DUF4136 domain-containing protein	A0A0H3CCA5	A0A0H3CCA5	7	57
18.3201	18.4187	18.3745	18.3089	18.3436	18.1731		0.727505	-0.0807209	CCNA_03245	Beta alanine-pyruvate transaminase	A0A0H3CCP2	A0A0H3CCP2	7	21.3
16.5695	16.5625	15.9841	16.6108	16.4747	16.2279		0.621464	0.344648	glnA2	Glutamine synthetase	A0A0H3CCS6	A0A0H3CCS6	7	13.8
15.3058	15.0584	15.2764	15.8185	16.0127	16.1738	+	2.12648	0.619329	CCNA_03292	Long-chain-fatty-acid--CoA ligase	A0A0H3CCX6	A0A0H3CCX6	7	12.6
18.8281	18.8347	18.9413	18.8539	18.8392	18.9336		0.307116	0.0270586	CCNA_03357	Uso1_p115_C domain-containing protein	A0A0H3CD23	A0A0H3CD23	7	79.5
19.1375	19.2975	19.6741	19.3549	19.4073	19.5455		0.12062	0.0442529	thiE	Thiamine-phosphate synthase	A0A0H3CD41	A0A0H3CD41	7	50.9
17.9125	17.7783	17.3055	17.1397	17.0361	17.0888	+	1.41368	-0.441117	CCNA_03780	Conserved hypothetical secreted protein	A0A0H3CD68	A0A0H3CD68	7	29.5
23.4536	23.51	23.9635	23.7885	23.7458	23.819		0.308139	0.114706	CCNA_03505	Glutathione-dependent peroxiredoxin	A0A0H3CD91	A0A0H3CD91	7	68.8
19.3477	19.1226	18.7085	18.6851	18.5448	18.3956	+	1.39729	-0.43049	coxE	Protoheme IX farnesyltransferase	A0A0H3CDA3	A0A0H3CDA3	7	23.3
19.5149	19.4762	19.2774	19.3009	19.2712	19.2682		0.386402	-0.0745068	CCNA_03521	Pectin lyase-related protein	A0A0H3CDA9	A0A0H3CDA9	7	27.7
14.3434	14.4529	14.6968	14.468	14.755	14.6129		0.0586716	0.0197449	CCNA_03573	D-aminoacylase	A0A0H3CDF8	A0A0H3CDF8	7	12.4
15.0491	14.8183	14.519	14.7991	14.7433	14.555		0.387172	-0.108781	CCNA_02940	Methyl-accepting chemotaxis protein	A0A0H3CDH7	A0A0H3CDH7	7	17
19.2501	19.3313	20.0482	19.5983	19.5536	19.8868		0.105516	0.0655928	CCNA_03682	Fumarylpyruvate hydrolase	A0A0H3CE09	A0A0H3CE09	7	35
18.8444	19.2698	18.7533	18.5948	18.5885	19.524		0.091439	-0.0621042	CCNA_03168	Lipoprotein	A0A0H3CE45	A0A0H3CE45	7	31.4
21.844	21.6865	21.0888	21.6256	21.4962	21.0165		0.0251148	-0.0186977	CCNA_03808	Organic solvent resistance transport system Ttg2C protein	A0A0H3CE51	A0A0H3CE51	7	37.1
19.3488	19.2954	19.0443	18.47	18.3894	17.9897	+	2.83533	-0.857028	CCNA_03826	Pyocin large subunit family protein	A0A0H3CE66	A0A0H3CE66	7	40.2
16.4228	16.4231	16.2207	16.8001	16.8702	16.8182	+	3.76085	0.526357	CCNA_03815	GumN superfamily protein	A0A0H3CEF6	A0A0H3CEF6	7	26.1
18.9247	18.7842	18.5793	19.0506	19.0311	19.0894	+	2.16485	0.357807	CCNA_03820	Outer-membrane lipoproteins carrier protein	A0A0H3CEG1	A0A0H3CEG1	7	36.5
18.0363	18.0455	18.1877	18.2299	18.2255	18.311		0.882616	0.103692	CCNA_03491	Gluconate 5-dehydrogenase (Ga5DH)-related protein	A0A0H3CF30	A0A0H3CF30	7	36.2
18.9501	19.147	19.7628	19.4942	19.3907	19.6832		0.305587	0.152623	bioD	ATP-dependent dethiobiotin synthetase BioD	B8GVE1	B8GVE1	7	49.8
18.8498	19.0287	18.2582	18.275	18.2518	18.2184		0.997209	-0.363904	panB	3-methyl-2-oxobutanoate hydroxymethyltransferase	B8GVL8	B8GVL8	7	36.7
20.859	20.7703	20.3215	20.352	20.2533	19.6247		0.838758	-0.419137	hisB	Imidazoleglycerol-phosphate dehydratase	B8GW12	B8GW12	7	37.2
18.9479	18.9835	18.3486	18.6487	18.6654	18.561		0.222084	-0.0929394	lpxD	UDP-3-O-acylglucosamine N-acyltransferase	B8GWR3	B8GWR3	7	28.6
18.8739	18.8018	18.6334	18.1215	18.3691	18.5827	+	1.93427	-0.387586	rbfA	Ribosome-binding factor A	B8GWZ3	B8GWZ3	7	58.4
20.8208	20.6899	20.5566	20.05	19.9663	20.1635	+	2.10617	-0.48837	ftsN	Cell division protein FtsN	B8GX61	B8GX61	7	28.2
20.7485	20.9199	21.4466	20.0611	20.1556	20.2445	+	2.53326	-0.92908	leuD	3-isopropylmalate dehydratase small subunit	B8GY65	B8GY65	7	49.5
22.4744	22.2366	21.7771	21.6474	21.6628	21.6097	+	1.31358	-0.425869	rpsJ	30S ribosomal protein S10	B8H4D3	B8H4D3	7	61.8
22.3797	22.3381	21.8139	22.1074	22.055	21.4698		0.0968973	-0.0722022	rpsS	30S ribosomal protein S19	B8H4D8	B8H4D8	7	56.5
23.5992	23.5686	22.8288	23.111	23.0397	22.5372		0.376864	-0.246394	rpsQ	30S ribosomal protein S17	B8H4E3	B8H4E3	7	59.5
16.2078	16.4806	17.176	16.6882	16.7009	17.0551		0.182666	0.119976	CCNA_03385	UPF0260 protein CCNA_03385	B8H4M6	B8H4M6	7	51.9
19.2918	19.1708	18.8116	19.045	19.0242	18.7353		0.447898	-0.129964	nrdR	Transcriptional repressor NrdR	B8H533	B8H533	7	51
20.0968	20.047	20.681	20.1627	20.1375	20.3257		0.274168	-0.115752	nusB	Transcription antitermination protein NusB	B8H535	B8H535	7	57.7
17.5522	17.6199	17.7384	17.6925	17.6727	17.4145		0.04654	0.0118165	CCNA_00037	Esterase lipase family protein	A0A0H3C2K6	A0A0H3C2K6	6	20.2
21.0458	21.1503	21.1724	21.0731	21.3783	21.4087		0.663467	0.125524	fur	Ferric uptake regulation protein	A0A0H3C2M1	A0A0H3C2M1	6	63
20.5311	20.6437	20.638	20.3504	20.3682	20.5391	+	1.74191	-0.172504	CCNA_00440	STAS domain protein	A0A0H3C3R0	A0A0H3C3R0	6	70.5
14.5379	14.5737	14.3057	14.49	14.4382	14.2151		0.137557	-0.0447681	pulD	Type II secretion pathway protein D	A0A0H3C3Y1	A0A0H3C3Y1	6	11.9
18.2325	18.3567	18.8941	18.7636	18.9323	19.1542		0.756567	0.351619	CCNA_00552	Cupin superfamily protein	A0A0H3C403	A0A0H3C403	6	60.9
15.8423	15.6815	14.6721	15.8401	15.6706	15.3575		0.445141	0.299595	kefB	Glutathione-regulated potassium-efflux system protein kefB	A0A0H3C409	A0A0H3C409	6	13.9
15.8685	15.603	15.5903	15.8836	16.0466	16.01		1.26937	0.217155	CCNA_00227	Methyltransferase	A0A0H3C429	A0A0H3C429	6	43.6
16.4697	16.5354	17.3436	17.3193	17.3704	17.2621		0.989998	0.431925	CCNA_00260	Glutathione S-transferase	A0A0H3C456	A0A0H3C456	6	23.2
20.8203	20.7429	20.7558	21.0134	20.9925	20.6809		1.0899	0.198729	CCNA_00282	Conserved cell surface protein	A0A0H3C471	A0A0H3C471	6	47.3
15.0849	15.2271	15.3035	15.3187	15.3963	15.4572	+	1.31272	0.147652	vapC	Ribonuclease VapC	A0A0H3C4B2	A0A0H3C4B2	6	50.8
16.1791	16.3227	16.5971	16.5803	16.5656	16.557		0.453342	0.109945	CCNA_00710	Alpha/beta hydrolase family protein	A0A0H3C4F4	A0A0H3C4F4	6	20.1
18.63	18.3579	17.3012	17.9113	17.8296	17.8626		0.488193	-0.331657	CCNA_00769	TetR family transcriptional regulator	A0A0H3C4K4	A0A0H3C4K4	6	34.4
16.9429	16.5582	15.9312	16.8298	16.8898	16.8336		0.364952	0.204026	phoB	Phosphate regulon transcriptional regulatory protein PhoB	A0A0H3C4Z4	A0A0H3C4Z4	6	27.8
19.3489	19.2118	19.3069	19.5508	19.7489	19.5837	+	2.60829	0.308893	sciP	CtrA inhibitory protein SciP	A0A0H3C507	A0A0H3C507	6	69.9
17.7599	17.9173	18.4357	18.0228	18.0728	18.4106		0.0701761	0.03934	fliN	Flagellar motor switch protein FliN	A0A0H3C514	A0A0H3C514	6	90.9
16.327	16.6769	16.3588	15.0411	15.1347	15.1899	+	1.71692	-0.934693	CCNA_00337	TetR-family transcriptional regulator	A0A0H3C524	A0A0H3C524	6	22.9
15.9259	16.0648	15.7786	15.3451	15.3041	15.1083	+	2.48713	-0.566677	CCNA_00614	Short-chain fatty acids transporter	A0A0H3C552	A0A0H3C552	6	18.2
19.2822	19.0175	18.1196	18.8517	18.8343	18.4978		0.210929	-0.156473	CCNA_00368	Phosphonates transport system permease protein phnE	A0A0H3C553	A0A0H3C553	6	18
18.9586	19.0186	18.9369	18.3916	18.288	18.4167	+	4.08356	-0.542006	CCNA_00058	DUF1131 family protein	A0A0H3C558	A0A0H3C558	6	44.8
15.2175	15.1886	14.8685	15.2291	15.1352	15.03		0.000182721	5.14984e-05	CCNA_00629	Methyl-accepting chemotaxis protein	A0A0H3C572	A0A0H3C572	6	9.1
18.0792	17.8726	17.7864	18.2005	18.3571	18.2437	+	2.38596	0.372446	CCNA_00131	Rrf2 family protein	A0A0H3C5A0	A0A0H3C5A0	6	39.3
16.9418	16.9458	16.5155	16.82	16.9698	16.3303		0.000991469	-0.000545502	CCNA_01030	Peptidylprolyl isomerase	A0A0H3C5B3	A0A0H3C5B3	6	30.2
16.6905	16.8545	16.038	15.9824	16.1386	15.8622		1.00215	-0.428863	CCNA_00164	O-antigen polymerase	A0A0H3C5B6	A0A0H3C5B6	6	9.8
18.1996	18.1298	18.334	18.5212	18.7047	18.5407	+	3.12849	0.401359	CCNA_00687	Lipoprotein	A0A0H3C5C6	A0A0H3C5C6	6	38.2
17.0515	17.0234	16.5488	16.7252	16.6213	16.0198		0.549514	-0.287892	CCNA_01070	DUF599 domain-containing protein	A0A0H3C5G8	A0A0H3C5G8	6	24.1
16.06	15.9252	16.1508	16.2234	16.3744	16.0862		0.529869	0.112388	CCNA_00770	TetR family transcriptional regulator	A0A0H3C5I9	A0A0H3C5I9	6	41.1
15.4252	15.3799	15.705	15.9865	15.9565	16.2883	+	1.48751	0.441127	CCNA_00524	Conserved hypothetical cytosolic protein	A0A0H3C5N5	A0A0H3C5N5	6	22.5
17.4784	17.5877	17.9303	17.6641	17.6486	17.671		0.00107849	0.000319004	CCNA_01138	DUF4440 domain-containing protein	A0A0H3C5P9	A0A0H3C5P9	6	42.4
18.2405	18.2216	18.3149	18.2175	18.2185	18.2312		0.45931	-0.0313144	CCNA_00443	Chemotaxis protein cheW	A0A0H3C5X0	A0A0H3C5X0	6	40
16.6384	16.1327	15.4924	16.6952	16.9544	16.757		0.752552	0.467391	CCNA_00929	Riboflavin biosynthesis protein RibD	A0A0H3C5Y7	A0A0H3C5Y7	6	19.9
15.7514	15.5817	14.7518	15.6822	15.6121	15.6538		0.224881	0.140227	CCNA_01207	Two-component sensor histidine kinase	A0A0H3C5Y9	A0A0H3C5Y9	6	15
17.0874	17.0423	17.6192	17.2019	17.2181	17.1856		0.369788	-0.125975	CCNA_00494	Transport protein	A0A0H3C5Z9	A0A0H3C5Z9	6	34.6
17.7281	17.829	17.8722	17.8507	17.7926	17.841		0.262872	0.025506	CCNA_00190	Acyl-CoA hydrolase	A0A0H3C666	A0A0H3C666	6	37.5
17.738	17.8847	16.9805	17.2749	17.1865	17.2587		0.491193	-0.224536	fliO	Flagellar biosynthesis protein FliO	A0A0H3C688	A0A0H3C688	6	61.3
14.404	14.4372	13.7576	14.1598	14.2158	14.1921		0.0419481	0.0214646	CCNA_00777	PAS family GGDEF/EAL protein	A0A0H3C695	A0A0H3C695	6	9.7
20.3824	20.5225	21.1094	20.9649	21.0179	21.1144		0.670493	0.281011	CCNA_01026	WS_DGAT_C domain-containing protein	A0A0H3C6A8	A0A0H3C6A8	6	34.7
20.0207	19.8488	19.8131	20.3041	20.4733	20.2151	+	2.1823	0.360355	spdR	Two-component receiver protein SpdR	A0A0H3C6B9	A0A0H3C6B9	6	42.2
16.7555	16.8295	17.2991	17.0799	17.1352	17.0607		0.440861	0.12853	chrR	Anti-sigma factor, ChrR-family	A0A0H3C6C8	A0A0H3C6C8	6	34.4
13.0961	12.8079	13.053	12.8648	12.3051	12.7683	+	1.35667	-0.370331	CCNA_01051	TonB-dependent receptor	A0A0H3C6D0	A0A0H3C6D0	6	8.2
16.797	17.1425	17.5573	17.5608	17.6258	17.7861		1.14407	0.415344	CCNA_00825	2-dehydro-3-deoxy-6-phosphogalactonate aldolase	A0A0H3C6E0	A0A0H3C6E0	6	37.6
16.3225	16.3288	16.0124	16.2977	16.2075	16.029		0.237519	0.0809669	CCNA_01071	Alpha-ketoglutarate permease	A0A0H3C6F0	A0A0H3C6F0	6	14.7
15.9764	15.8025	15.8933	15.6768	15.7255	15.4141	+	1.64104	-0.250447	putR	Leucine-responsive regulatory family protein PutR	A0A0H3C6G2	A0A0H3C6G2	6	36.8
20.0025	20.1546	20.2349	20.6366	20.6323	20.6952	+	4.30216	0.526278	eipA	Cell envelope integrity protein EipA	A0A0H3C6G3	A0A0H3C6G3	6	31.5
21.3692	21.6194	21.6342	21.5985	21.7618	22.1417		0.515874	0.191914	CCNA_00309	Inositol monophosphatase	A0A0H3C6H7	A0A0H3C6H7	6	79.2
17.9058	17.9504	18.0245	17.8558	17.8112	17.8629		1.29854	-0.0880499	CCNA_00329	Ribosomal-protein-alanine acetyltransferase	A0A0H3C6J1	A0A0H3C6J1	6	49.5
16.4881	16.5378	16.6909	16.5888	16.5161	16.7093		0.235926	0.034853	CCNA_00870	DUF1178 family protein	A0A0H3C6Q1	A0A0H3C6Q1	6	48.3
18.594	18.8289	19.3851	19.0191	19.1682	19.6944		0.412308	0.263161	CCNA_00973	Putative phosphatase	A0A0H3C6T6	A0A0H3C6T6	6	82.2
16.2388	16.0559	16.8157	16.1998	16.1705	16.0641		0.765127	-0.267445	flgD	Basal-body rod modification protein FlgD	A0A0H3C6U8	A0A0H3C6U8	6	33
16.8502	16.9394	16.2003	15.834	15.7837	15.879		1.30051	-0.635964	CCNA_01261	Periplasmic multidrug efflux lipoprotein	A0A0H3C6X3	A0A0H3C6X3	6	18.9
17.1629	17.3554	16.6689	16.9412	16.8096	16.8046		0.424756	-0.151519	CCNA_00478	Transcriptional regulator	A0A0H3C6Y3	A0A0H3C6Y3	6	36.3
18.0116	17.8854	17.7997	17.8318	17.887	18.0286		0.166615	-0.0295343	CCNA_01037	GntR-family transcriptional regulator	A0A0H3C702	A0A0H3C702	6	28.5
16.1006	16.0569	15.9059	16.728	16.7479	16.7319	+	4.92616	0.735086	CCNA_01013	Histidine utilization repressor	A0A0H3C748	A0A0H3C748	6	31.5
16.3103	16.1954	16.7773	16.3385	16.2106	16.3171		0.620508	-0.19521	CCNA_01118	DUF1491 family protein	A0A0H3C766	A0A0H3C766	6	56
18.4892	18.2651	18.3349	18.2909	18.4168	18.3671		0.278913	-0.0401506	CCNA_01135	Transposase	A0A0H3C776	A0A0H3C776	6	57.1
18.4535	18.2411	18.4705	18.5705	18.5318	18.8981	+	1.41593	0.274586	perB	UDP-perosamine 4-acetyl transferase PerB	A0A0H3C781	A0A0H3C781	6	33.5
14.3213	13.8163	13.3965	13.4881	13.5458	13.4424		1.08275	-0.403463	sdpB	Soluble lytic murein transglycosylase SdpB	A0A0H3C791	A0A0H3C791	6	15.7
15.3879	15.7909	14.5464	14.4243	14.2852	13.989		1.2933	-0.804745	radA	DNA repair protein RadA	A0A0H3C7A4	A0A0H3C7A4	6	16.3
16.3076	16.6191	17.1972	16.362	16.6528	16.7478		0.459854	-0.241658	CCNA_00612	L-asparaginase	A0A0H3C7D4	A0A0H3C7D4	6	32
19.3646	19.2199	19.0794	18.7172	18.6683	18.5328	+	2.44977	-0.557863	CCNA_01159	Transporter, major facilitator superfamily	A0A0H3C7F8	A0A0H3C7F8	6	11.5
15.6986	15.8442	16.3817	16.3057	16.2044	16.692		0.573374	0.29364	CCNA_01267	NTF2 superfamily protein	A0A0H3C7J4	A0A0H3C7J4	6	33.1
17.8885	17.7529	17.7602	17.5868	17.6208	17.6671	+	2.03781	-0.198732	CCNA_01516	NAD(P)H:FMN oxidoreductase family protein	A0A0H3C7J6	A0A0H3C7J6	6	29
17.2187	17.1374	16.9966	16.7305	16.8134	16.6211	+	3.06328	-0.392857	CCNA_01216	Phosphohydrolase, Icc family	A0A0H3C7L2	A0A0H3C7L2	6	25.9
16.0569	15.9775	16.2529	16.3801	16.2593	15.908		0.284159	0.0796008	CCNA_01299	OmdA-family protein	A0A0H3C7M3	A0A0H3C7M3	6	35.1
15.933	15.8676	15.3581	15.6769	15.6886	15.384		0.201231	-0.100605	CCNA_01334	ABC2-family membrane transporter	A0A0H3C7U3	A0A0H3C7U3	6	24.3
16.3817	16.082	15.8451	15.7587	15.7021	15.866		1.22902	-0.303205	CCNA_00811	TetR-family transcriptional regulator	A0A0H3C7V1	A0A0H3C7V1	6	35.1
19.4915	19.5057	19.0541	19.1011	18.8461	18.7157	+	1.55836	-0.426637	nuoM	NADH-quinone oxidoreductase chain M	A0A0H3C7Z6	A0A0H3C7Z6	6	9.6
16.1352	16.4027	16.6158	16.6469	16.621	16.8972		0.888379	0.245718	CCNA_01486	Fumarylacetoacetate (FAA) hydrolase family protein	A0A0H3C821	A0A0H3C821	6	35.4
16.7522	17.0599	17.0545	17.1556	17.1099	17.2343	+	1.50002	0.221111	CCNA_00907	3-oxoacyl-ACP synthase	A0A0H3C839	A0A0H3C839	6	26
17.3365	17.2064	16.6516	17.0549	16.9128	16.4078		0.362155	-0.192968	CCNA_01507	Cystine transport system permease protein	A0A0H3C842	A0A0H3C842	6	28.3
16.5474	16.4089	15.1805	16.4999	16.4711	15.9338		0.338789	0.28654	CCNA_01762	Lipopolysaccharide export system permease protein LptF	A0A0H3C867	A0A0H3C867	6	18.2
16.4803	16.5803	17.196	16.9805	16.7896	17.0436		0.303298	0.139343	CCNA_02101	Glyoxalase family protein	A0A0H3C868	A0A0H3C868	6	57
15.4505	15.4141	15.6829	16.0475	16.0597	16.0738	+	2.0072	0.415503	CCNA_02118	ATP-dependent helicase, dinG family	A0A0H3C881	A0A0H3C881	6	7.8
16.5622	16.6543	17.0975	17.1343	17.1389	17.2718	+	1.43287	0.400993	hdaA	Chromosome replication regulator protein HdaA	A0A0H3C884	A0A0H3C884	6	38.3
14.5253	14.0941	13.8613	14.6488	14.6994	14.3596		0.939385	0.351705	ntrC	Nitrogen assimilation regulatory protein NtrC	A0A0H3C8A1	A0A0H3C8A1	6	11.8
18.4008	18.3163	19.0793	18.5909	18.666	19.0253		0.10623	0.0665307	CCNA_01566	DUF1244 domain-containing protein	A0A0H3C8A5	A0A0H3C8A5	6	57.3
17.5321	17.4588	18.0298	17.2187	16.9164	17.4658	+	1.43148	-0.495314	CCNA_01571	Arsenate reductase	A0A0H3C8A8	A0A0H3C8A8	6	60.6
19.265	19.024	19.1374	20.1321	20.25	20.3631	+	1.59531	0.802613	CCNA_01602	Glutathione S-transferase	A0A0H3C8D0	A0A0H3C8D0	6	36.3
15.8397	15.9073	16.1622	15.9154	16.0327	15.6674		0.263949	-0.0676134	CCNA_01014	Cys-tRNA(Pro)/Cys-tRNA(Cys) deacylase	A0A0H3C8E7	A0A0H3C8E7	6	39.9
18.8847	18.8206	18.7649	18.9603	18.8996	18.8901	+	1.41929	0.08777	dgrA	Diguanylate receptor protein dgrA	A0A0H3C8I1	A0A0H3C8I1	6	63.6
16.2785	16.2911	15.1486	15.3772	15.2502	15.3803		0.735606	-0.457908	CCNA_01615	Cell elongation specific D,D-transpeptidase	A0A0H3C8J0	A0A0H3C8J0	6	12.6
22.6759	22.8571	22.8466	14.8812	14.1581	14.3004	+	7.83148	-8.50541	rsaA	S-layer protein rsaA	A0A0H3C8J1	A0A0H3C8J1	6	11.9
20.9774	20.9068	21.112	21.1216	21.1901	21.0698		0.544562	0.0745201	CCNA_01943	Alpha/beta hydrolase family protein	A0A0H3C8L2	A0A0H3C8L2	6	27.8
18.1681	17.959	17.0775	17.724	17.7849	18.0054		0.0515225	0.0365224	CCNA_01964	NADH dehydrogenase	A0A0H3C8M7	A0A0H3C8M7	6	59.5
17.7282	17.6322	18.0502	18.0484	18.0891	17.9223		1.23006	0.22789	CCNA_02269	L-aminopeptidase/D-esterase dmpA	A0A0H3C8M9	A0A0H3C8M9	6	22.4
15.6502	15.4534	15.2058	15.3911	15.6082	15.7501		0.217149	0.0701015	CCNA_01104	Glycosyltransferase	A0A0H3C8N1	A0A0H3C8N1	6	19.2
16.7565	16.5458	16.4293	15.6565	15.6745	15.6014	+	2.3298	-0.722409	rlmE	Ribosomal RNA large subunit methyltransferase E	A0A0H3C8P3	A0A0H3C8P3	6	31.4
19.0632	18.9671	19.0838	18.5033	18.6592	18.4408	+	2.77428	-0.424269	CCNA_02295	Lipoprotein	A0A0H3C8Q2	A0A0H3C8Q2	6	54.7
20.4803	20.4271	20.6631	20.5982	20.3514	20.0581		0.639758	-0.182285	CCNA_01143	Endoribonuclease L-PSP	A0A0H3C8R2	A0A0H3C8R2	6	53.1
15.0682	15.3524	15.7448	15.9021	15.9696	16.1295	+	1.69781	0.534162	CCNA_02034	Luciferase-like monooxygenase	A0A0H3C8T7	A0A0H3C8T7	6	24.3
17.5342	17.0687	16.1165	17.3304	17.2344	17.0112		0.172961	0.159288	CCNA_01217	Phosphatidylglycerophosphate synthase	A0A0H3C8X4	A0A0H3C8X4	6	13.9
17.82	17.8775	18.05	18.1841	18.056	18.1594	+	2.00433	0.286694	CCNA_01855	Superoxide dismutase	A0A0H3C8Y7	A0A0H3C8Y7	6	29.8
18.8407	18.8316	19.2516	19.3559	19.4034	19.2654	+	1.35313	0.296285	CCNA_01919	FrnE protein	A0A0H3C932	A0A0H3C932	6	31.3
22.1254	22.1173	22.2767	22.2715	22.2517	22.1817		0.376281	0.045012	CCNA_02464	UDP-glucose 6-dehydrogenase	A0A0H3C951	A0A0H3C951	6	65.7
17.7811	17.6626	17.4005	17.6253	17.6485	17.5493		0.0730029	-0.0279217	iolR	Transcriptional regulator IolR	A0A0H3C954	A0A0H3C954	6	25.8
17.9063	18.1104	18.6478	18.3964	18.4863	18.6622		0.549519	0.22194	CCNA_01811	Competence/damage-inducible protein CinA	A0A0H3C959	A0A0H3C959	6	44.8
18.1333	17.9785	18.1528	18.1728	18.2429	18.2371		0.604416	0.0736709	CCNA_02474	MarR-family transcriptional regulator	A0A0H3C962	A0A0H3C962	6	39.9
13.9765	14.2758	14.796	14.7686	14.6614	14.8412		0.911561	0.342016	CCNA_02479	Aryl-alcohol dehydrogenase	A0A0H3C967	A0A0H3C967	6	22.4
16.3458	16.3135	16.5512	16.705	16.4537	16.6124		1.00729	0.163494	CCNA_02193	DUF1697 domain-containing protein	A0A0H3C982	A0A0H3C982	6	36.2
16.882	16.8257	16.3714	16.5607	16.6709	16.5465		0.271064	-0.0956879	CCNA_02494	3-oxoadipate enol-lactonase/4-carboxymuconolactone decarboxylase	A0A0H3C984	A0A0H3C984	6	16.8
15.3301	15.4456	13.4326	14.4189	14.3467	14.2947		0.228681	-0.280652	parE	DNA topoisomerase 4 subunit B	A0A0H3C9E0	A0A0H3C9E0	6	10.8
18.2082	18.3824	18.6382	18.7214	18.6304	19.0917		0.869034	0.293344	CCNA_02264	ThiJ/PfpI family	A0A0H3C9E3	A0A0H3C9E3	6	58.6
19.8123	19.786	20.4732	20.1568	20.1805	20.1656		0.231068	0.100657	CCNA_01935	FeS assembly SUF system protein	A0A0H3C9H0	A0A0H3C9H0	6	73.7
16.884	16.8794	16.3277	16.9403	16.8984	17.296		0.339086	0.169571	CCNA_02014	Biotin--[biotin carboxyl-carrier protein] ligase	A0A0H3C9M0	A0A0H3C9M0	6	30.8
17.3751	17.4854	17.9286	17.9001	17.9229	17.7773		0.898518	0.237931	CCNA_02167	Glutathione S-transferase	A0A0H3C9Q2	A0A0H3C9Q2	6	38.6
19.2188	19.1754	19.2016	19.1781	19.1997	19.0671		0.0352743	0.00559902	CCNA_02415	Xre-family transcriptional regulator	A0A0H3C9Q5	A0A0H3C9Q5	6	71.1
16.6314	16.3485	15.6433	16.063	16.2285	15.9598		0.262844	-0.14494	CCNA_02173	ABC transporter ATP-binding protein	A0A0H3C9Q6	A0A0H3C9Q6	6	27.3
18.6557	18.7021	19.4737	19.059	19.0753	19.1281		0.121217	0.070169	CCNA_02088	HesB protein family	A0A0H3C9R3	A0A0H3C9R3	6	68.2
14.9074	15.0688	15.301	14.677	14.6416	14.7011	+	2.27641	-0.39118	CCNA_02215	Acyl-CoA dehydrogenase	A0A0H3C9U5	A0A0H3C9U5	6	23.3
18.4445	18.4859	18.6388	18.3798	18.5411	18.7052		0.119327	-0.033463	CCNA_02774	Protein kinase	A0A0H3C9Y6	A0A0H3C9Y6	6	60.5
15.6259	15.4376	15.091	15.84	15.8528	15.8941		0.858983	0.304583	CCNA_02548	HAD family hydrolase	A0A0H3CA24	A0A0H3CA24	6	38.6
18.8559	18.8706	18.8629	18.9059	19.1769	19.3605	+	1.58457	0.296616	CCNA_01704	Cytochrome c	A0A0H3CA31	A0A0H3CA31	6	52.5
17.9274	18.1818	18.7838	18.4739	18.5541	18.7984		0.349709	0.187099	CCNA_02216	ABM family monooxygenase	A0A0H3CA45	A0A0H3CA45	6	75
15.7341	15.8096	16.5396	16.4489	16.3888	16.3676		0.527459	0.244085	CCNA_02226	Glyoxalase family protein	A0A0H3CA53	A0A0H3CA53	6	56.8
15.5853	15.1087	15.5082	15.7596	15.6863	14.9515		0.145622	0.0807328	CCNA_02858	HipA-family phosphatidylinositol 3/4-kinase	A0A0H3CA56	A0A0H3CA56	6	14
16.199	16.1136	15.968	15.4212	15.5097	15.4823	+	2.32531	-0.489896	CCNA_02367	CelR-family transcriptional regulator	A0A0H3CA99	A0A0H3CA99	6	18.2
18.0418	18.0825	17.8558	17.7039	17.679	17.6342	+	1.74268	-0.274394	zitP	Zinc-finger pilus regulatory protein ZitP	A0A0H3CAB7	A0A0H3CAB7	6	21.6
16.8934	16.7743	17.08	16.7527	16.6415	16.7727		1.17289	-0.172822	CCNA_02341	Small heat shock protein	A0A0H3CAF1	A0A0H3CAF1	6	42.1
17.9793	17.9005	18.0677	18.0658	18.109	18.1607	+	1.85651	0.142037	CCNA_02444	N(4)-(Beta-N-acetylglucosaminyl)-L-asparaginase	A0A0H3CAG6	A0A0H3CAG6	6	15.2
15.4687	15.328	15.4014	15.904	16.0345	16.2159	+	3.47893	0.598007	CCNA_03033	Flp pilus assembly protein TadD	A0A0H3CAK5	A0A0H3CAK5	6	30.3
18.918	18.8954	18.475	18.3007	18.2425	18.2003	+	1.81097	-0.457356	CCNA_03063	ABC transporter permease	A0A0H3CAN2	A0A0H3CAN2	6	15.3
17.5855	17.3884	17.4281	17.5626	17.6319	17.5957		1.11989	0.129854	CCNA_00548	Transposase	A0A0H3CAT5	A0A0H3CAT5	6	68.2
16.551	16.5353	16.7974	16.6117	16.5711	16.2133		0.278922	-0.0820065	CCNA_02538	Endoglucanase E	A0A0H3CAX0	A0A0H3CAX0	6	19.1
21.9078	21.9956	21.8401	22.221	21.5591	21.9973		0.463181	0.26862	CCNA_03169	SH3 domain protein	A0A0H3CAX6	A0A0H3CAX6	6	48.5
16.3548	16.3315	16.7213	16.7026	16.7182	16.7034		1.09296	0.198073	CCNA_02899	Tryptophan halogenase	A0A0H3CAY9	A0A0H3CAY9	6	14.7
17.8123	17.9322	18.6346	18.203	18.3073	18.2585		0.217869	0.112849	CCNA_02636	HEAT repeat domain-containing protein	A0A0H3CB19	A0A0H3CB19	6	40.2
18.361	18.3344	18.573	18.5099	18.4509	18.3363		0.12011	0.0267282	CCNA_02600	S-formylglutathione hydrolase	A0A0H3CB24	A0A0H3CB24	6	27.8
15.5338	15.6386	16.2216	16.2376	16.1679	16.4688		1.03908	0.387497	flmE	S-adenosylmethionine-dependent methyltransferase related protein	A0A0H3CB26	A0A0H3CB26	6	33.5
15.7686	15.5358	15.3078	16.1079	16.1315	16.0558		0.913855	0.335234	CCNA_02720	DUF2336 domain-containing protein	A0A0H3CBC6	A0A0H3CBC6	6	19.6
15.6617	15.5723	14.434	15.3366	15.2636	14.9876		0.131153	-0.110908	CCNA_03436	Histidine kinase	A0A0H3CBK8	A0A0H3CBK8	6	9.6
19.8206	19.6337	19.5968	19.1346	19.0828	18.4702	+	1.87055	-0.817763	CCNA_02848	Heme chaperone-apocytochrome heme-lyase	A0A0H3CBM0	A0A0H3CBM0	6	8.6
20.7347	20.7686	21.5687	21.1733	21.1136	20.8603		0.0337406	-0.0205488	CCNA_02273	Glutathione peroxidase	A0A0H3CBN3	A0A0H3CBN3	6	64.6
15.3918	15.2194	15.4024	15.4765	15.5085	15.4463		0.656384	0.126821	CCNA_02927	Short chain dehydrogenase	A0A0H3CBV4	A0A0H3CBV4	6	23.3
19.7462	19.7	20.0746	19.7974	19.8349	19.4549		0.294169	-0.0885682	CCNA_02972	2OG-Fe(II) oxygenase-related protein	A0A0H3CBX2	A0A0H3CBX2	6	31.1
17.2264	17.2797	17.3452	17.1044	17.04	17.069		1.2532	-0.14185	CCNA_02982	Porin	A0A0H3CBY4	A0A0H3CBY4	6	16.4
17.3025	17.1806	15.9952	17.6693	17.7309	17.7028		1.1166	0.69707	CCNA_03279	Short chain dehydrogenase	A0A0H3CBY5	A0A0H3CBY5	6	24.1
15.5691	15.1854	14.9193	15.3906	15.3932	15.1183		0.0573293	-0.0287154	zapE	Cell division protein ZapE	A0A0H3CC45	A0A0H3CC45	6	23.7
21.3999	21.3594	21.1955	21.2839	21.4027	21.6014		0.891819	0.146661	CCNA_03674	ElaB/YqjD/DUF883 family membrane-anchored ribosome-binding protein	A0A0H3CC69	A0A0H3CC69	6	59.6
17.3387	17.3407	17.7076	17.7892	18.614	18.0569	+	1.53601	0.587461	CCNA_03398	TIGR02444 family protein	A0A0H3CC77	A0A0H3CC77	6	31.7
18.5113	18.5609	19.4215	19.1813	19.2862	19.6325		0.946104	0.469144	CCNA_03056	Limonene-1,2-epoxide hydrolase	A0A0H3CC86	A0A0H3CC86	6	57.4
18.2453	18.3619	18.8172	18.3919	18.5884	18.571		0.00688018	0.00307703	CCNA_02488	Acetate/3-ketoacid CoA transferase, subunit A	A0A0H3CC87	A0A0H3CC87	6	33.1
15.1953	15.0744	14.9584	15.1688	15.209	15.0244		0.47266	0.0870693	CCNA_03066	Histidine kinase	A0A0H3CC97	A0A0H3CC97	6	10.5
15.9308	15.9221	16.5724	16.3205	16.3481	16.5355		0.407145	0.179167	CCNA_03493	ADP-ribose pyrophosphatase, nudix family	A0A0H3CCE5	A0A0H3CCE5	6	49
15.6039	15.5114	14.7821	15.6814	15.6585	15.7524		0.910469	0.351896	stpA	Stalk cross-band protein StpA	A0A0H3CCF8	A0A0H3CCF8	6	15.6
16.5803	16.3801	16.0906	16.2833	16.1601	15.8679		0.400671	-0.154545	CCNA_03218	Periplasmic multidrug efflux lipoprotein	A0A0H3CCK1	A0A0H3CCK1	6	19.3
16.0635	15.6423	15.2498	16.0029	16.0923	15.8385		0.338547	0.169623	CCNA_03811	LysR-family transcriptional regulator	A0A0H3CCL0	A0A0H3CCL0	6	21
17.2754	17.2556	17.9632	17.7089	17.6116	17.8475		0.375574	0.166411	CCNA_03861	Pyridoxal phosphate homeostasis protein	A0A0H3CCP0	A0A0H3CCP0	6	36.9
19.6977	19.5781	20.1519	20.3326	20.2921	20.1601	+	1.42304	0.403169	CCNA_02736	Putative NAD(P)H nitroreductase	A0A0H3CCZ5	A0A0H3CCZ5	6	48
16.5109	16.5476	16.2331	15.8325	15.6178	15.9096		1.14729	-0.441054	tolA	TolA protein	A0A0H3CD06	A0A0H3CD06	6	31.9
14.8823	14.7524	15.3333	14.874	14.8452	14.9263		0.434333	-0.122938	queG	Epoxyqueuosine reductase	A0A0H3CD15	A0A0H3CD15	6	16.5
16.4812	15.9778	16.6034	16.312	16.2354	15.8466		0.203308	-0.102227	CCNA_03494	Patatin-like phospholipase	A0A0H3CD81	A0A0H3CD81	6	21.5
19.866	19.6979	19.6136	19.3988	19.3649	18.7843		1.08984	-0.41426	CCNA_03796	Tellurium resistance protein terC	A0A0H3CD83	A0A0H3CD83	6	18.5
15.2285	15.5228	15.8383	15.5915	15.6393	15.6491		0.143543	0.0514839	CCNA_02979	Cysteine desulfhydrase/selenocysteine lyase	A0A0H3CDL2	A0A0H3CDL2	6	20.8
21.6035	21.6209	22.4278	21.8687	21.943	21.9909		0.00771379	-0.0051136	CCNA_03653	Thioredoxin	A0A0H3CDN9	A0A0H3CDN9	6	71.8
17.7621	17.6307	17.1939	17.2031	17.1919	17.2453		1.07944	-0.268822	CCNA_03022	PiuB-family transmembrane transporter	A0A0H3CDQ3	A0A0H3CDQ3	6	22.3
20.165	20.3147	20.3345	20.2004	20.3259	20.3722		0.137345	0.0193081	CCNA_03715	OstA-like protein	A0A0H3CDU2	A0A0H3CDU2	6	46.8
18.7757	18.596	19.1718	18.6621	18.9376	18.5606		0.286369	-0.107777	CCNA_03733	Mannose-1-phosphate guanylyltransferase	A0A0H3CDV9	A0A0H3CDV9	6	11.5
19.1025	18.8756	18.8484	19.2994	19.3709	19.1425	+	2.42851	0.346626	CCNA_03082	MspA family porin	A0A0H3CDW3	A0A0H3CDW3	6	34.8
23.0795	23.0732	23.9871	23.8236	23.7797	23.6747		0.650635	0.338617	CCNA_03672	Superoxide dismutase	A0A0H3CDZ7	A0A0H3CDZ7	6	43.2
16.4449	16.3738	16.5344	16.7442	16.7813	16.8137	+	3.04113	0.367372	CCNA_03152	Truncated hemoglobin	A0A0H3CE28	A0A0H3CE28	6	51.8
16.0507	16.0758	15.7264	15.8921	15.8389	15.527		0.390501	-0.125623	ccmA	Cytochrome c biogenesis ATP-binding export protein CcmA	A0A0H3CED0	A0A0H3CED0	6	33.8
19.0337	18.9345	18.9011	18.8855	18.8286	18.6436		0.996931	-0.13498	CCNA_03788	Thiol:disulfide interchange protein tlpA	A0A0H3CED5	A0A0H3CED5	6	60
16.11	16.0338	15.6716	16.4508	16.2509	16.4172	+	1.91751	0.389895	CCNA_03538	NADH-ubiquinone oxidoreductase	A0A0H3CF78	A0A0H3CF78	6	24.2
21.3528	21.3413	21.3518	21.6541	21.7194	21.8772	+	3.16531	0.485602	CCNA_03617	Copper(I)-binding protein	A0A0H3CFF5	A0A0H3CFF5	6	52.3
19.0332	19.1091	19.6949	19.3892	19.2249	19.5283		0.0353015	0.019444	murU	N-acetylmuramate alpha-1-phosphate uridylyltransferase MurU	A0A0H3CFI8	A0A0H3CFI8	6	26.4
16.4578	16.358	16.375	16.4518	16.3523	16.2535		0.0670344	-0.01229	CCNA_03678	Putative outer membrane protein	A0A0H3CFM0	A0A0H3CFM0	6	30.3
15.0726	15.2592	15.799	15.4025	15.5212	16.0128		0.210025	0.137231	CCNA_03730	dTDP-4-dehydrorhamnose reductase	A0A0H3CFS1	A0A0H3CFS1	6	26.6
22.3487	21.9568	22.4557	21.9288	21.831	21.2449		1.20656	-0.469433	CCNA_03897	DUF3253 domain-containing protein	A0A0H3ICZ1	A0A0H3ICZ1	6	73.7
18.7997	18.5637	18.8162	18.7472	18.7466	18.5081		0.0126097	0.00344086	CCNA_03941	Uncharacterized protein	A0A0H3IZC6	A0A0H3IZC6	6	63.3
17.615	17.3956	16.3981	17.8358	17.8954	17.9847		0.85379	0.534339	bioF	Putative 8-amino-7-oxononanoate synthase	B8GVE2	B8GVE2	6	25.8
18.6418	18.3413	18.0489	19.1463	19.2887	19.1086	+	1.68009	0.622362	coaD	Phosphopantetheine adenylyltransferase	B8GVE7	B8GVE7	6	44.2
19.9373	19.9221	20.0717	19.6619	19.5306	19.6254	+	2.12872	-0.291903	hisE	Phosphoribosyl-ATP pyrophosphatase	B8GW16	B8GW16	6	43
18.0675	17.819	17.6342	17.9623	17.9928	17.8203		0.0789007	0.0235596	rsmG	Ribosomal RNA small subunit methyltransferase G	B8GW32	B8GW32	6	25
22.1066	21.9706	23.0328	21.9599	22.018	21.8921		0.672784	-0.360875	ndk	Nucleoside diphosphate kinase	B8GW43	B8GW43	6	63.3
18.9251	19.1945	18.8535	18.9672	18.9477	19.0789		0.02482	-0.00581169	aroQ	3-dehydroquinate dehydratase	B8GWN2	B8GWN2	6	54.8
21.8286	21.8369	21.3692	21.3154	21.2353	21.0542	+	1.36702	-0.38518	nuoB	NADH-quinone oxidoreductase subunit B	B8GWV5	B8GWV5	6	32
22.3258	22.2927	21.4867	21.8531	21.6031	21.6635		0.180875	-0.129155	rpsT	30S ribosomal protein S20	B8GWW4	B8GWW4	6	48.4
17.7493	17.8092	18.576	17.8988	18.0715	18.2691		0.00378413	-0.00261974	msrB	Peptide methionine sulfoxide reductase MsrB	B8GY23	B8GY23	6	51.6
17.041	17.0577	16.9351	16.9192	16.8145	16.7392	+	2.25157	-0.195407	truA	tRNA pseudouridine synthase A	B8GYF0	B8GYF0	6	28.3
19.29	19.1057	17.626	18.5714	18.5174	18.2611		0.245687	-0.24087	plsY	Glycerol-3-phosphate acyltransferase	B8GZK4	B8GZK4	6	26.6
17.5563	17.7229	18.2234	17.9231	17.9753	18.0733		0.156122	0.0730181	hisI	Phosphoribosyl-AMP cyclohydrolase	B8GZS0	B8GZS0	6	41
18.9427	18.7129	17.8074	18.6541	18.569	18.2788		0.0711195	-0.0592222	lgt	Phosphatidylglycerol--prolipoprotein diacylglyceryl transferase	B8GZV6	B8GZV6	6	21.9
21.8615	21.7256	22.0474	22.3451	22.4931	22.3813	+	2.30597	0.463122	dksA	RNA polymerase-binding transcription factor DksA	B8H0C0	B8H0C0	6	45.8
21.9156	21.8317	21.1572	21.6165	21.4906	21.2508		0.0221886	0.0167155	rpmB	50S ribosomal protein L28	B8H0R5	B8H0R5	6	66.7
16.3109	16.4779	16.9882	16.7664	16.6971	16.7681		0.197122	0.0844746	dhmA	Haloalkane dehalogenase	B8H3S9	B8H3S9	6	21.2
22.1485	22.0828	21.2955	21.7003	21.5001	21.3435		0.126141	-0.100565	rpsL	30S ribosomal protein S12	B8H416	B8H416	6	52.8
14.9427	16.1864	15.001	15.7135	16.2883	18.0979		0.558937	0.903849	ruvB	Holliday junction ATP-dependent DNA helicase RuvB	B8H454	B8H454	6	21.1
21.6061	21.7035	20.9827	21.531	21.4924	21.1773		0.230871	0.137236	rplF	50S ribosomal protein L6	B8H4E9	B8H4E9	6	39
22.249	22.0775	21.5664	21.8233	21.6594	21.456		0.167796	-0.107898	rplR	50S ribosomal protein L18	B8H4F0	B8H4F0	6	45.7
17.6596	17.6024	18.1364	18.2402	18.2989	18.3668	+	1.69651	0.440794	CCNA_03506	UPF0301 protein CCNA_03506	B8H5C6	B8H5C6	6	53.3
19.2796	19.2469	19.0347	18.949	19.0044	19.178		1.03409	-0.14605	CCNA_00218	DUF1353 domain-containing protein	A0A0H3C324	A0A0H3C324	5	22.2
15.0625	15.0819	15.2259	15.2139	15.2845	15.336	+	1.53132	0.147607	mopB	Molybdenum-pterin binding protein mopB	A0A0H3C3B5	A0A0H3C3B5	5	20.7
16.9109	17.0589	17.5549	17.5106	17.5597	17.8347		0.858523	0.35838	CCNA_00394	YCII-related domain protein	A0A0H3C3I1	A0A0H3C3I1	5	55.2
19.8224	20.1226	19.1882	19.364	19.4067	20.1667		0.089443	-0.0660834	CCNA_00435	Amino acid transporter	A0A0H3C3Q5	A0A0H3C3Q5	5	9.9
16.1044	15.6769	15.0165	15.5145	15.4792	15.2392		0.509054	-0.265971	hfsJ	WecG/TagA-family glycosyltransferase HfsJ	A0A0H3C3R6	A0A0H3C3R6	5	22.9
16.6055	16.4628	16.2694	16.6786	16.6133	16.6873	+	1.44717	0.194637	CCNA_00557	Endonuclease/exonuclease/phosphatase family protein	A0A0H3C408	A0A0H3C408	5	24.7
15.6455	15.3461	14.7163	14.9638	15.015	14.5482		0.729184	-0.388414	CCNA_00596	RpoE-family sigma factor	A0A0H3C440	A0A0H3C440	5	31.4
14.0004	14.4592	14.0573	14.2816	14.2473	14.3968		0.0941079	0.033385	CCNA_00623	Histidine kinase	A0A0H3C466	A0A0H3C466	5	5.9
15.2927	15.2965	15.1752	15.0376	15.1948	15.3561		0.114578	-0.0240428	CCNA_00331	Molybdate-binding protein	A0A0H3C4A9	A0A0H3C4A9	5	25.8
19.2144	19.29	19.8068	19.4794	19.4175	19.4569		0.0745751	-0.0313926	CCNA_00691	Ferredoxin	A0A0H3C4E0	A0A0H3C4E0	5	39.8
15.7141	16.204	14.5986	15.4375	15.5232	17.2289		0.228153	0.323012	CCNA_00390	ADP-heptose--LPS heptosyltransferase	A0A0H3C4G4	A0A0H3C4G4	5	15.3
16.4201	16.3724	16.3556	16.2115	16.2349	16.403		0.830576	-0.080883	CCNA_00410	Acetyltransferase	A0A0H3C4I8	A0A0H3C4I8	5	47.2
16.1628	16.0402	16.6631	16.7701	16.6272	16.8261		0.970531	0.358469	CCNA_00775	Aspartate aminotransferase	A0A0H3C4K9	A0A0H3C4K9	5	17.7
14.4224	14.3117	14.5707	14.3212	14.4608	14.141		0.503238	-0.0978239	CCNA_00426	Very-short-patch-repair endonuclease	A0A0H3C4M6	A0A0H3C4M6	5	41.2
20.8263	20.7797	21.2839	20.7911	20.7615	21.0672		0.303288	-0.111139	cheYI	Chemotaxis receiver domain protein cheYI	A0A0H3C4N9	A0A0H3C4N9	5	43
15.1068	14.9164	14.6526	15.3278	15.3836	15.5832	+	1.65679	0.422463	CCNA_00928	GntR family transcriptional regulator	A0A0H3C4Y8	A0A0H3C4Y8	5	28.6
20.5901	20.3995	20.1453	19.7713	19.9498	20.1055	+	1.46729	-0.352767	mucR1	ROS/MUCR transcriptional regulator MucR1	A0A0H3C569	A0A0H3C569	5	51.4
15.2583	15.2536	15.7314	15.3415	15.3988	15.3046		0.226339	-0.0642953	CCNA_00432	AsnC-family transcriptional regulator	A0A0H3C5E2	A0A0H3C5E2	5	46.3
17.9562	17.9832	18.5576	18.7963	18.8473	19.0047	+	1.48618	0.575222	CCNA_00216	Hot dog superfamily protein	A0A0H3C5E6	A0A0H3C5E6	5	46.2
16.705	16.6997	16.8393	16.5984	16.5748	16.7804		0.928741	-0.115489	CCNA_00223	Esterase lipase Family protein	A0A0H3C5F0	A0A0H3C5F0	5	28.5
15.675	15.8552	16.2485	16.1302	16.2005	16.4316		0.444765	0.195825	cheU	CheU protein	A0A0H3C5F3	A0A0H3C5F3	5	48
16.8469	16.9054	16.9685	17.2625	17.2522	17.1865	+	3.80937	0.368606	CCNA_01080	Protease complex subunit PrcB family protein	A0A0H3C5H9	A0A0H3C5H9	5	47.6
16.6858	16.7841	17.4943	17.0702	17.204	17.2718		0.407586	0.180793	CCNA_00510	Carboxymethylenebutenolidase	A0A0H3C5K6	A0A0H3C5K6	5	24.9
23.5429	23.5744	22.8298	23.1409	23.0248	22.7144		0.152363	-0.116045	rplU	50S ribosomal protein L21	A0A0H3C5M1	A0A0H3C5M1	5	33.9
16.0347	16.0221	16.1405	16.6879	16.8055	16.6903	+	3.19293	0.556428	CCNA_00412	CoA pyrophosphatase	A0A0H3C5T9	A0A0H3C5T9	5	34.3
17.8277	17.7597	18.4538	18.1483	18.205	18.2952		0.41506	0.162006	cleA	Single domain receiver protein CleA	A0A0H3C5X2	A0A0H3C5X2	5	28.5
16.4573	16.2792	16.5562	16.5749	16.7022	16.3398		0.453937	0.101062	CCNA_00924	MarR/EmrR family transcriptional regulator	A0A0H3C5Y3	A0A0H3C5Y3	5	73.9
17.8326	17.8469	17.5124	17.4706	17.412	17.3456		0.503366	-0.174632	CCNA_00501	Glucosyltransferase	A0A0H3C602	A0A0H3C602	5	9.8
19.9392	19.9772	20.077	20.024	20.0531	20.1738		1.28039	0.134815	glnC	Nitrogen regulatory protein P-II	A0A0H3C637	A0A0H3C637	5	60.5
13.7984	15.6606	13.719	13.9078	14.1295	17.13		0.102596	0.257034	CCNA_00170	TonB-dependent receptor	A0A0H3C649	A0A0H3C649	5	6.3
15.0604	14.9114	15.2228	14.6429	14.5912	14.4197	+	3.11439	-0.566188	CCNA_01277	FAD-linked oxidoreductase	A0A0H3C651	A0A0H3C651	5	14.3
19.9592	20.1233	19.3839	19.5572	19.2484	19.2149		1.0143	-0.385248	CCNA_00605	Conserved hypothetical membrane protein	A0A0H3C669	A0A0H3C669	5	18.7
17.6937	17.4184	17.6729	17.3987	17.3572	17.0663	+	1.53998	-0.288985	CCNA_00616	Lrp-family transcriptional regulator	A0A0H3C676	A0A0H3C676	5	26.5
21.0321	21.2643	21.5913	22.248	22.2509	22.3407	+	3.6568	0.955982	CCNA_00207	Succinyl-CoA:3-ketoacid-coenzyme A transferase subunit B	A0A0H3C682	A0A0H3C682	5	32.4
16.168	16.2367	16.0898	16.5586	16.4703	16.2805	+	1.65644	0.276459	CCNA_01016	Copper resistance protein B	A0A0H3C699	A0A0H3C699	5	19.2
16.8943	17.1025	17.7042	17.2982	17.441	17.7557		0.314163	0.175881	CCNA_01372	Cytokinin riboside 5-monophosphate phosphoribohydrolase	A0A0H3C6D2	A0A0H3C6D2	5	46.5
14.9015	14.9246	15.2159	15.3524	15.1059	14.9139		0.413835	0.124109	CCNA_00276	Cupin_2 domain-containing protein	A0A0H3C6E8	A0A0H3C6E8	5	33.3
17.3899	17.0397	16.9849	17.5381	17.4755	17.453		1.14114	0.253432	CCNA_01392	Glycosyltransferase involved in cell wall biogenesis	A0A0H3C6E9	A0A0H3C6E9	5	33.5
16.2764	16.2484	16.2136	15.1802	15.084	15.3268	+	4.0024	-0.925199	CCNA_01076	Beta/gamma crystallin family protein	A0A0H3C6F3	A0A0H3C6F3	5	28.6
18.7952	18.7806	18.4829	18.3079	18.2137	17.8765	+	1.56094	-0.448711	CCNA_00857	Glucose/fructose transport protein	A0A0H3C6H3	A0A0H3C6H3	5	9.6
17.9924	17.8905	17.9394	19.1292	19.097	19.0479	+	5.81785	1.20512	CCNA_00895	Uncharacterized protein	A0A0H3C6K5	A0A0H3C6K5	5	38.2
15.3442	15.4896	15.5869	15.1494	14.9212	15.0743	+	3.04296	-0.435761	CCNA_00345	Alpha/beta family hydrolase	A0A0H3C6K7	A0A0H3C6K7	5	17.7
15.107	15.199	13.6275	15.4171	15.3347	15.1766		0.566068	0.471388	CCNA_01157	Protoporphyrinogen oxidase	A0A0H3C6L7	A0A0H3C6L7	5	11.6
18.6757	19.0063	18.6664	17.283	17.1855	20.0986		0.422564	-0.648451	CCNA_01163	Ice nucleation protein	A0A0H3C6M2	A0A0H3C6M2	5	4.5
14.9622	14.8742	15.6644	15.6849	15.8164	15.5361		0.998329	0.416027	CCNA_00826	2-dehydro-3-deoxygalactonokinase	A0A0H3C6M3	A0A0H3C6M3	5	17
16.5696	16.1895	15.7737	16.571	16.4979	16.5619		0.844828	0.291703	CCNA_01198	dTDP-4-dehydrorhamnose reductase	A0A0H3C6R2	A0A0H3C6R2	5	22
16.0505	16.4245	15.6704	16.14	15.8798	17.2302		0.307849	0.251202	CCNA_00906	Uncharacterized protein	A0A0H3C6S5	A0A0H3C6S5	5	27
17.8443	17.9388	18.5299	18.4147	18.5626	18.7145		0.955608	0.398863	CCNA_01505	DUF1508 domain-containing protein	A0A0H3C6S9	A0A0H3C6S9	5	59
15.36	15.5278	15.655	15.5137	15.6008	15.4475		0.222512	0.042017	CCNA_00962	MarR-family transcriptional regulator	A0A0H3C6T1	A0A0H3C6T1	5	33.1
14.6456	14.0861	13.7313	15.2685	15.0681	14.9049	+	2.02896	0.816495	CCNA_01229	2-hydroxychromene-2-carboxylate isomerase	A0A0H3C6V0	A0A0H3C6V0	5	12.4
16.2851	16.1171	15.9675	15.927	16.077	16.0222		0.476996	-0.085464	CCNA_01235	AcrR-family transcriptional regulator	A0A0H3C6V4	A0A0H3C6V4	5	23.8
16.256	16.0783	16.3258	16.0247	16.1008	15.9051	+	1.85852	-0.242759	CCNA_01271	MarR-family transcriptional regulator	A0A0H3C6Y2	A0A0H3C6Y2	5	27.7
15.8063	15.4083	14.4762	15.3933	15.318	15.0885		0.00982289	0.009166	CCNA_00497	Putative rhamnosyl transferase	A0A0H3C6Z5	A0A0H3C6Z5	5	15.3
15.3358	15.4024	15.5203	15.3451	15.4875	15.2993		0.248055	0.0530963	CCNA_01600	Methane oxygenase, PmoA family	A0A0H3C711	A0A0H3C711	5	25.8
14.6752	14.5225	14.9843	15.1276	14.9748	14.7763		0.924737	0.219241	CCNA_01605	NADPH-dependent FMN reductase family protein	A0A0H3C714	A0A0H3C714	5	36.3
18.2904	18.0512	18.908	19.0271	18.8915	19.0921		0.879508	0.437644	CCNA_01038	Glyoxalase family protein	A0A0H3C765	A0A0H3C765	5	48.8
16.4779	16.339	16.4169	14.4884	14.1583	14.5207	+	6.1054	-2.0516	CCNA_01058	Helix-turn-helix transcriptional regulator	A0A0H3C777	A0A0H3C777	5	47.5
16.5563	16.2713	16.1384	16.3789	16.422	16.3824		0.0598736	0.0172901	CCNA_01407	DNA-binding transcriptional regulator, AcrR family	A0A0H3C7A2	A0A0H3C7A2	5	27.6
14.4068	14.3454	13.9692	14.2578	14.2549	14.2014		0.0813148	0.0269308	CCNA_01108	Nucleoside-diphosphate-sugar epimerase	A0A0H3C7B7	A0A0H3C7B7	5	25.5
18.1721	18.2348	18.9408	18.2332	18.2525	18.6353		0.248481	-0.140553	sufE	Cysteine desulfurase subunit SufE	A0A0H3C7C1	A0A0H3C7C1	5	39.7
18.24	18.2096	18.0464	18.5491	18.4404	18.1351		1.02902	0.265297	CCNA_01154	50S ribosomal protein L21	A0A0H3C7F4	A0A0H3C7F4	5	21.4
15.3441	14.9403	15.6592	15.676	15.6678	15.3374		0.330387	0.151571	CCNA_01897	Metal-dependent hydrolase	A0A0H3C7N9	A0A0H3C7N9	5	22
16.9585	16.7257	17.4763	17.1091	16.9868	16.8844		0.0597931	-0.0331573	CCNA_00742	HAD superfamily sugar phosphatase	A0A0H3C7P2	A0A0H3C7P2	5	25.5
19.0707	19.0172	19.104	19.5796	19.648	19.444	+	2.66515	0.430434	CCNA_00774	Ring hydroxylating diooxygenase	A0A0H3C7S2	A0A0H3C7S2	5	13.3
16.0062	15.6993	15.7769	15.8478	15.8141	15.6538		0.0106389	-0.00280118	CCNA_01394	Type-4 uracil-DNA glycosylase	A0A0H3C7U1	A0A0H3C7U1	5	23.1
16.1292	15.7735	14.5829	16.0551	15.9177	15.8309		0.474121	0.359325	fixL	Histidine kinase	A0A0H3C7U2	A0A0H3C7U2	5	11.3
17.4172	17.3697	18.2008	17.6921	17.697	17.8882		0.0921233	0.054141	iolB	Myo-inositol catabolism protein IolB	A0A0H3C7W4	A0A0H3C7W4	5	19
19.598	19.5202	18.713	19.4016	19.3267	18.9914		0.27916	0.190979	rplM	50S ribosomal protein L13	A0A0H3C7X8	A0A0H3C7X8	5	27.4
20.9272	20.8162	20.6285	20.4314	20.3359	20.3451	+	1.91693	-0.340503	popZ	Pole-organizing protein popZ	A0A0H3C7Y4	A0A0H3C7Y4	5	27.1
16.3143	16.0873	15.8977	15.8371	15.9705	16.0927		0.54436	-0.117779	CCNA_01385	rRNA methylase	A0A0H3C7Y8	A0A0H3C7Y8	5	28.8
20.4486	20.6286	21.1283	20.8252	20.9501	21.3569		0.337934	0.198759	CCNA_02011	Methylmalonyl CoA epimerase	A0A0H3C7Z1	A0A0H3C7Z1	5	42.4
16.4485	16.3561	16.2531	16.3816	16.4874	16.6944		0.640398	0.116044	CCNA_01487	GntR-family transcriptional regulator	A0A0H3C875	A0A0H3C875	5	20.6
17.2317	16.9194	16.0643	16.6264	16.5134	16.5297		0.329774	-0.201485	CCNA_01502	Conserved membrane spanning protein	A0A0H3C885	A0A0H3C885	5	27.7
19.4553	19.2801	18.6281	19.2822	19.3371	19.2931		0.227495	0.109285	cobQ	Cobyric acid synthase	A0A0H3C8A6	A0A0H3C8A6	5	45.9
20.326	20.6647	20.7461	20.256	20.2719	20.3182	+	1.44672	-0.29235	CCNA_01650	Superoxide dismutase [Cu-Zn]	A0A0H3C8G5	A0A0H3C8G5	5	43.7
18.191	18.1178	18.2154	18.1521	18.2215	18.1423		0.287812	0.0270934	CCNA_01657	YceI domain-containing protein	A0A0H3C8L9	A0A0H3C8L9	5	24.8
17.1489	17.2306	17.6511	16.9847	17.0224	17.211		0.917914	-0.2887	greB	Transcription elongation factor GreB	A0A0H3C8P2	A0A0H3C8P2	5	48.1
15.6957	15.6353	16.0717	16.2292	16.1177	16.2204	+	1.64868	0.34883	CCNA_01137	Ribosomal-protein-alanine acetyltransferase	A0A0H3C8Q8	A0A0H3C8Q8	5	31.2
16.744	16.7409	17.2003	16.7997	16.7282	16.5966		0.64781	-0.175198	CCNA_02068	Mth938-like membrane protein	A0A0H3C8W3	A0A0H3C8W3	5	56.4
17.4509	17.5148	17.3561	17.4233	17.4665	17.5578		0.111197	-0.0191569	CCNA_01764	DNA polymerase III, chi subunit	A0A0H3C8Z4	A0A0H3C8Z4	5	39.2
16.7652	16.7009	15.8252	16.2509	16.1726	15.8596		0.382158	-0.251297	CCNA_02404	ABC transporter ATP-binding protein	A0A0H3C8Z9	A0A0H3C8Z9	5	23.7
15.9923	16.068	15.592	16.0694	15.7834	16.0139		0.0596608	-0.0289409	CCNA_01899	DNA polymerase III, delta subunit	A0A0H3C919	A0A0H3C919	5	20.2
18.4916	18.5092	19.1712	18.7918	18.8288	19.0847		0.24256	0.112101	CCNA_01934	HesB protein family	A0A0H3C942	A0A0H3C942	5	30.8
14.6796	14.8763	14.0234	14.0881	14.283	14.1596		0.60121	-0.262635	pbpY	Penicillin-binding protein 1A	A0A0H3C958	A0A0H3C958	5	7
17.3639	16.971	17.3246	18.1172	18.2135	17.8635	+	2.64063	0.742476	CCNA_01376	Glutathione S-transferase	A0A0H3C976	A0A0H3C976	5	21.8
18.1349	18.1895	18.5835	18.3586	18.4186	18.3488		0.182662	0.0587883	CCNA_02489	Acetate/3-ketoacid CoA transferase, subunit B	A0A0H3C979	A0A0H3C979	5	33
15.8066	16.0116	16.1937	16.2015	16.1123	16.1626		0.770221	0.13055	CCNA_01978	Methyltransferase	A0A0H3C980	A0A0H3C980	5	21.2
18.8571	18.6939	18.749	18.1283	17.9247	17.9323	+	2.28481	-0.611264	CCNA_01386	17 kDa surface antigen	A0A0H3C987	A0A0H3C987	5	32.4
17.4505	17.4399	17.3827	16.7409	16.7819	16.9177		0.825241	-0.342656	CCNA_02219	Sel1 repeat family protein	A0A0H3C9A3	A0A0H3C9A3	5	34.4
16.9404	16.8264	17.3281	17.0281	17.0474	16.8246		0.0585128	-0.0205398	CCNA_02249	Conserved hypothetical cytosolic protein	A0A0H3C9C8	A0A0H3C9C8	5	47
15.9501	15.8618	15.4919	15.1724	15.2427	14.5232	+	1.69778	-0.704186	CCNA_01462	Lactate 2-monooxygenase	A0A0H3C9F1	A0A0H3C9F1	5	16.4
14.8012	14.7634	14.9723	14.8297	14.8948	14.8469		0.419049	0.0716238	CCNA_02578	TetR-family transcriptional regulator	A0A0H3C9G1	A0A0H3C9G1	5	25.2
14.7681	14.6412	14.8747	14.1085	14.1566	14.0435	+	4.03678	-0.648564	amiC	N-acetylmuramoyl-L-alanine amidase	A0A0H3C9I3	A0A0H3C9I3	5	14.7
14.1437	14.3753	14.5787	13.8852	13.9809	14.1509	+	1.53097	-0.33348	CCNA_02115	Secreted pectate lyase-family protein	A0A0H3C9J7	A0A0H3C9J7	5	10.7
14.037	13.9519	14.4562	14.6384	14.6288	14.2682	+	1.40755	0.54495	flgI	Flagellar P-ring protein	A0A0H3C9M6	A0A0H3C9M6	5	14.9
17.9224	17.9644	17.6125	17.3891	17.1946	17.2817	+	1.62652	-0.430244	CCNA_01568	Kef-type K+ transport system	A0A0H3C9S1	A0A0H3C9S1	5	7.5
15.2723	15.4958	15.1981	15.0828	15.0561	14.9463	+	1.66563	-0.24768	CCNA_02099	Probable multidrug resistance protein NorM	A0A0H3C9S4	A0A0H3C9S4	5	12.5
15.6703	15.5208	15.5082	15.8235	15.7017	15.4695		0.31104	0.0752928	malK	Maltose/maltodextrin transport ATP-binding protein malK	A0A0H3C9U1	A0A0H3C9U1	5	28.5
15.9057	15.6601	14.3122	15.5049	15.5754	15.421		0.123609	0.125263	rodA	Peptidoglycan glycosyltransferase MrdB	A0A0H3C9W3	A0A0H3C9W3	5	13.2
13.7799	14.002	12.9616	13.3681	13.2698	12.5881		0.560913	-0.398883	spoT	GTP pyrophosphokinase rsh	A0A0H3C9W6	A0A0H3C9W6	5	7
16.1298	16.0912	15.8745	15.2038	15.1177	15.3628	+	3.6736	-0.741616	CCNA_02138	MgtE_N domain-containing protein	A0A0H3C9Y2	A0A0H3C9Y2	5	26.9
17.3694	17.3165	17.51	16.9545	16.9413	16.977	+	4.29148	-0.458261	hfsH	Chitooligosaccharide deacetylase	A0A0H3C9Z1	A0A0H3C9Z1	5	35.4
17.984	17.9101	17.8792	17.4809	17.5142	17.4729	+	5.43181	-0.449753	CCNA_02157	HipB-family transcriptional regulator	A0A0H3C9Z6	A0A0H3C9Z6	5	45.2
18.3076	18.2183	17.4034	18.0378	18.0016	18.0378		0.0588977	0.038404	CCNA_02831	DUF2272 domain-containing protein	A0A0H3CA37	A0A0H3CA37	5	40.5
19.4287	19.4762	19.6813	19.7769	19.9144	19.9213	+	2.32195	0.328015	CCNA_02206	DUF924 domain-containing protein	A0A0H3CA39	A0A0H3CA39	5	35.3
16.3413	16.5018	17.1168	16.8981	16.8135	17.0309		0.356258	0.177934	CCNA_02873	Bleomycin resistance protein	A0A0H3CA71	A0A0H3CA71	5	49.2
18.8937	18.527	18.3571	19.9337	20.0764	20.1181	+	2.65152	1.17775	CCNA_02936	Glutathione S-transferase	A0A0H3CAC6	A0A0H3CAC6	5	21.8
18.935	19.0551	19.3385	19.1105	18.9838	18.9818		0.243757	-0.0701504	CCNA_02353	Membrane-bound aldehyde dehydrogenase iron-sulfur protein	A0A0H3CAF9	A0A0H3CAF9	5	34.4
15.1883	15.4631	15.6616	14.4151	14.2822	14.5552	+	3.60844	-1.1312	kynA	Tryptophan 2,3-dioxygenase	A0A0H3CAG0	A0A0H3CAG0	5	22.1
18.6437	18.8457	19.4416	18.4635	18.4747	18.963		0.970258	-0.437498	CCNA_02358	FMN reductase	A0A0H3CAG3	A0A0H3CAG3	5	37.9
19.1222	19.4844	19.7552	19.8522	19.8352	19.9951		1.17705	0.356534	CCNA_03008	Putative PD-(D/E)xK nuclease protein	A0A0H3CAI3	A0A0H3CAI3	5	26.4
21.5959	21.5691	21.631	21.1716	21.2735	21.5223	+	1.52165	-0.231761	infA	Translation initiation factor IF-1	A0A0H3CAM1	A0A0H3CAM1	5	69.4
15.4359	15.5457	16.3008	16.2806	16.3909	16.3832		1.01781	0.465785	CCNA_01911	Glyoxalase family protein	A0A0H3CAM2	A0A0H3CAM2	5	52.8
17.1807	17.1842	17.3282	17.0908	17.2553	17.262		0.072243	-0.015708	CCNA_02434	DUF2948 family protein	A0A0H3CAM6	A0A0H3CAM6	5	50
20.083	20.2503	20.0362	19.3941	19.3388	19.136	+	3.07408	-0.77777	CCNA_01916	Ribonuclease BN	A0A0H3CAM7	A0A0H3CAM7	5	16.8
15.7922	15.922	16.5211	16.0046	16.0499	15.9993		0.449169	-0.188566	CCNA_02491	Protocatechuate 3,4-dioxygenase beta chain	A0A0H3CAM8	A0A0H3CAM8	5	28.1
15.1076	15.3336	15.6105	15.9544	16.0104	16.209	+	2.31108	0.610076	CCNA_02785	TIR-like nucleotide binding protein	A0A0H3CAQ2	A0A0H3CAQ2	5	19.4
17.691	17.8413	18.095	18.2533	18.2325	18.2265	+	1.71059	0.325377	CCNA_02542	DUF6265 domain-containing protein	A0A0H3CAS7	A0A0H3CAS7	5	36
17.7519	17.6163	17.7217	17.564	17.5963	17.4469		0.75631	-0.105108	CCNA_02847	Cytochrome c-type biogenesis protein	A0A0H3CAV2	A0A0H3CAV2	5	28.7
17.0408	17.1096	17.5713	17.5525	17.587	17.7866	+	1.42285	0.374201	CCNA_02592	Thioesterase	A0A0H3CAX7	A0A0H3CAX7	5	43.9
18.5074	18.4139	18.5275	18.7457	18.7316	18.7076	+	3.0046	0.249522	CCNA_02976	MCP-signal associated domain protein	A0A0H3CB44	A0A0H3CB44	5	48.7
13.7943	13.9468	12.8642	13.929	13.9477	14.054		0.451761	0.27741	CCNA_03272	Two-component sensor histidine kinase	A0A0H3CB79	A0A0H3CB79	5	12.7
15.9775	15.7967	15.8096	15.9726	15.8662	16.0436		0.60747	0.0749028	cpaD	Pilus assembly protein CpaD	A0A0H3CB87	A0A0H3CB87	5	24.4
14.8882	15.3249	14.4856	14.3497	14.4337	14.6455		0.917574	-0.399311	uup	ATP-binding protein Uup	A0A0H3CBA5	A0A0H3CBA5	5	9.9
18.8657	18.9409	19.6374	19.1701	19.2839	19.2355		0.269666	0.124693	CCNA_02698	Inosine-uridine nucleoside N-ribohydrolase	A0A0H3CBA8	A0A0H3CBA8	5	22.3
19.4406	19.7361	19.465	19.5632	19.7626	20.322		0.576611	0.237116	CCNA_03325	Phasin_2 domain-containing protein	A0A0H3CBB1	A0A0H3CBB1	5	58.3
14.2378	14.1218	14.8337	14.2926	14.26	14.3541		0.209832	-0.10335	CCNA_02724	Aldo-keto reductase	A0A0H3CBB2	A0A0H3CBB2	5	18.2
18.7712	18.8603	19.5753	19.1723	19.1673	19.3928		0.199221	0.111975	CCNA_02703	5-hydroxyisourate hydrolase	A0A0H3CBB3	A0A0H3CBB3	5	50.4
12.901	13.0758	13.3663	13.2555	13.3869	13.1077		0.617898	0.150832	CCNA_03069	Lumazine-bd-2 family protein	A0A0H3CBB5	A0A0H3CBB5	5	48
18.3911	18.2461	18.0692	17.8611	17.7396	17.4805	+	1.31272	-0.471096	CCNA_02729	Oligopeptide transporter	A0A0H3CBB6	A0A0H3CBB6	5	9
16.6915	16.8864	17.5731	17.5865	17.5313	17.8478		0.826176	0.454273	CCNA_02735	ADP-ribose pyrophosphatase family protein	A0A0H3CBD9	A0A0H3CBD9	5	40.8
13.6554	13.9187	12.9917	13.0688	12.6924	12.8155		0.731071	-0.411457	CCNA_03095	Small-conductance mechanosensitive channel	A0A0H3CBE1	A0A0H3CBE1	5	16.1
17.6863	20.003	16.9624	18.617	18.9181	20.8225		0.451828	0.917386	CCNA_02201	Nucleoside 2-deoxyribosyltransferase	A0A0H3CBF8	A0A0H3CBF8	5	37.6
17.9577	18.0065	18.604	18.3308	18.5209	18.5205		0.526419	0.21173	CCNA_03397	Conserved coiled-coil domain protein	A0A0H3CBH5	A0A0H3CBH5	5	53.9
15.4995	15.3572	15.1011	14.9895	15.0311	15.1037		0.662242	-0.171895	CCNA_02354	Phosphohydrolase, MutT/nudix family protein	A0A0H3CBV5	A0A0H3CBV5	5	29.9
15.876	15.8484	16.6274	16.113	15.967	15.2874		0.477743	-0.27175	CCNA_03020	Phosphatidylinositol-specific phospholipase C1-like protein	A0A0H3CC17	A0A0H3CC17	5	16.8
22.9257	23.1754	23.03	22.6755	22.8473	23.2953		0.316236	-0.11265	CCNA_03030	Cytochrome c2	A0A0H3CC26	A0A0H3CC26	5	27.6
19.6193	19.5057	19.9556	19.4726	19.5404	19.3008		1.07071	-0.227532	CCNA_02436	YbaB/EbfC family DNA-binding protein	A0A0H3CC34	A0A0H3CC34	5	41.6
15.9131	15.623	15.4148	15.9032	15.9437	15.9933	+	1.37913	0.29416	CCNA_03026	Two-component response regulator petR	A0A0H3CC56	A0A0H3CC56	5	25.8
17.2599	17.4502	17.9095	18.0807	18.1032	18.2064		1.17154	0.445197	CCNA_02463	UDP-N-acetylglucosamine 4-epimerase	A0A0H3CC61	A0A0H3CC61	5	20.7
14.8587	15.1176	15.3774	14.8343	14.7938	14.6621	+	1.58122	-0.355741	CCNA_03381	Glycerophosphoryl diester phosphodiesterase	A0A0H3CC62	A0A0H3CC62	5	22.2
15.5034	15.5036	15.6324	16.3024	16.1	16.1624	+	4.57978	0.636396	CCNA_03669	Outer membrane protein	A0A0H3CC64	A0A0H3CC64	5	62.3
15.3902	15.293	14.6231	15.1034	14.9608	14.901		0.399809	-0.176729	CCNA_03713	RNA polymerase sigma-54 factor	A0A0H3CCA2	A0A0H3CCA2	5	13.3
19.9861	20.0651	19.7019	20.2608	20.2565	20.1509	+	1.95566	0.352788	rsfS	Ribosomal silencing factor RsfS	A0A0H3CCI2	A0A0H3CCI2	5	36.4
19.2563	19.2172	19.8491	19.5149	19.5153	19.6003		0.238559	0.0968814	CCNA_03213	Polyhydroxyalkanoic acid system protein	A0A0H3CCJ7	A0A0H3CCJ7	5	56.9
16.7032	16.6489	17.3683	16.848	16.8743	16.6842		0.288951	-0.132147	CCNA_03572	DUF1330 domain-containing protein	A0A0H3CCJ9	A0A0H3CCJ9	5	39.2
19.0645	19.0753	19.4335	19.35	19.2976	19.4155		0.833927	0.154612	CCNA_03597	Acetylglutamate kinase	A0A0H3CCM0	A0A0H3CCM0	5	40.6
16.1392	16.2702	16.3129	15.8665	16.2343	16.7538		0.0896833	0.0463316	fliX	Flagellar assembly regulator FliX	A0A0H3CCP3	A0A0H3CCP3	5	36.8
17.8242	17.6754	17.5868	17.4597	17.2753	17.1481	+	1.33307	-0.34066	CCNA_02679	Conserved transmembrane protein	A0A0H3CCQ7	A0A0H3CCQ7	5	21.6
15.8474	15.7549	15.3425	15.9255	15.9967	15.8818		0.670567	0.187267	CCNA_03647	Lysophospholipid acyltransferase	A0A0H3CCR3	A0A0H3CCR3	5	17.5
14.1547	14.2367	12.9319	13.8001	13.6873	13.4096		0.210005	-0.177277	CCNA_03665	DctA-YdbH superfamily protein	A0A0H3CCS4	A0A0H3CCS4	5	5.7
15.8255	15.8955	15.8924	16.0051	15.9721	16.0543	+	1.45377	0.161337	CCNA_03670	Diacylglycerol kinase related protein	A0A0H3CCS9	A0A0H3CCS9	5	19
17.0749	16.7992	17.1157	17.2959	17.2936	17.526		0.51431	0.209954	CCNA_02689	2-oxo-4-hydroxy-4-carboxy-5-ureidoimidazoline decarboxylase	A0A0H3CCU1	A0A0H3CCU1	5	28.7
19.4469	19.4425	19.4927	19.4791	19.4692	20.0325		0.558122	0.161433	zapA	Cell division protein ZapA	A0A0H3CCW6	A0A0H3CCW6	5	41.7
14.6909	14.4194	14.4596	14.4329	14.6405	14.8543		0.221895	0.0622864	CCNA_03287	PadR-family transcriptional regulator	A0A0H3CCX3	A0A0H3CCX3	5	51.5
17.0237	17.1441	16.6434	16.7394	16.5756	16.3728		0.770559	-0.281179	ubiX	Flavin prenyltransferase UbiX	A0A0H3CD02	A0A0H3CD02	5	32.2
15.1933	14.7872	15.577	14.3994	13.9553	14.6596	+	1.44247	-0.683073	rcdA	Regulator of CtrA degradation RcdA	A0A0H3CD07	A0A0H3CD07	5	46.2
18.5904	18.6596	18.664	18.6604	18.5494	18.7439		0.136044	0.0178289	CCNA_03363	Conserved hypothetical membrane protein	A0A0H3CD27	A0A0H3CD27	5	34.4
15.5674	15.4637	15.5548	15.1642	15.2987	15.4108	+	2.323	-0.246043	CCNA_02815	Ice nucleation protein	A0A0H3CD61	A0A0H3CD61	5	8.7
14.3514	14.5394	15.1272	14.6966	14.7977	15.1019		0.21791	0.117365	CCNA_03536	Ribosomal protein L11 methyltransferase	A0A0H3CDC4	A0A0H3CDC4	5	31.1
19.5311	19.6458	19.0033	19.345	19.3897	19.1526		0.127368	-0.0555062	CCNA_03873	Protein C10	A0A0H3CDE0	A0A0H3CDE0	5	74.1
18.3101	19.1974	17.747	17.9112	18.4269	19.3964		0.00727154	0.00961971	coxA	Cytochrome c oxidase subunit 1	A0A0H3CDH9	A0A0H3CDH9	5	13
17.962	17.9326	18.109	17.9677	18.0244	18.0134		0.118868	0.0235953	CCNA_02957	ArsR-family transcriptional regulator	A0A0H3CDJ3	A0A0H3CDJ3	5	52.5
18.6218	18.3998	18.4719	18.7415	18.7967	18.4775		1.26644	0.240456	CCNA_03579	DUF883 domain-containing protein	A0A0H3CDR1	A0A0H3CDR1	5	36.3
22.0693	22.0214	22.2	21.8867	21.8599	21.9827	+	1.89284	-0.182009	CCNA_03705	TIGR02300 family protein	A0A0H3CDT2	A0A0H3CDT2	5	28.8
18.866	18.6086	18.8199	18.5445	18.7173	18.8054		0.0455336	0.0131021	CCNA_03604	Uncharacterized protein	A0A0H3CDT3	A0A0H3CDT3	5	45.5
15.5977	15.7477	16.288	15.9437	15.9982	16.2378		0.427744	0.164912	CCNA_03057	Glyoxalase family protein	A0A0H3CDT9	A0A0H3CDT9	5	39.7
17.3909	17.3251	15.8032	17.166	16.992	16.8878		0.127046	0.129333	CCNA_03112	Magnesium and cobalt efflux protein corB	A0A0H3CDZ1	A0A0H3CDZ1	5	14
19.3881	18.4201	19.475	18.5882	18.5198	18.5104		0.858362	-0.540748	CCNA_03667	DUF1318 domain-containing protein	A0A0H3CDZ2	A0A0H3CDZ2	5	60.2
17.0609	16.7996	17.0296	16.9293	16.7363	15.5708		0.815243	-0.503253	CCNA_03716	LptC-related lipopolysaccharide assembly protein	A0A0H3CE40	A0A0H3CE40	5	20.9
15.4373	15.6959	16.3494	16.6963	16.9169	16.9071	+	1.79497	0.814514	CCNA_03188	Epoxide hydrolase	A0A0H3CE67	A0A0H3CE67	5	22.7
18.1991	18.3468	17.8959	18.3274	18.1021	17.934		0.178593	0.0694051	hslV	ATP-dependent protease subunit HslV	A0A0H3CE80	A0A0H3CE80	5	26.5
14.6367	14.6155	15.2357	14.7028	14.9178	15.022		0.0347772	-0.0201478	CCNA_03772	HIT1 protein	A0A0H3CE99	A0A0H3CE99	5	43.3
16.2722	15.7589	16.132	16.0201	16.0877	15.5489		0.0546148	-0.0297921	CCNA_03266	DUF962 domain-containing protein	A0A0H3CEF9	A0A0H3CEF9	5	53.7
21.3895	21.4298	21.4443	21.282	21.3072	21.1924		0.702286	-0.0904012	CCNA_03864	DUF3576 domain-containing protein	A0A0H3CEJ8	A0A0H3CEJ8	5	34.3
14.4942	14.3648	15.2277	15.3435	15.4467	15.5758	+	1.44315	0.650525	CCNA_03364	UPF0276 protein CCNA_03364	A0A0H3CEP9	A0A0H3CEP9	5	23.2
16.8867	16.8076	16.8097	16.7963	16.8103	16.7574		0.245274	0.0465407	CCNA_03486	TIGR02301 family protein	A0A0H3CF25	A0A0H3CF25	5	44.4
15.6658	16.0636	15.5704	15.6272	15.9173	15.8479		0.365661	0.136624	CCNA_03595	S-adenosylmethionine-dependent methyltransferase	A0A0H3CFD5	A0A0H3CFD5	5	29.9
17.708	17.3815	17.6992	18.1807	18.3162	18.3145	+	1.4533	0.477912	CCNA_03683	Maleylpyruvate isomerase	A0A0H3CFM6	A0A0H3CFM6	5	36.2
16.0986	15.9542	15.9452	15.8926	15.9142	15.792	+	1.67402	-0.140774	CCNA_03688	AsnC-family transcriptional regulator	A0A0H3CFN2	A0A0H3CFN2	5	25.5
20.1531	20.1468	19.5859	19.8593	19.7557	19.5959		0.385136	-0.157387	CCNA_03717	Ribonuclease D	A0A0H3CFR3	A0A0H3CFR3	5	23.9
19.5554	19.6543	19.0784	19.2472	19.0885	19.0144		0.580038	-0.211258	CCNA_03761	PaaI-family thioesterase	A0A0H3CFV5	A0A0H3CFV5	5	38.1
16.7224	17.1467	16.8608	15.9974	15.8874	15.9359	+	1.49154	-0.659464	CCNA_03773	Carboxypeptidase regulatory-like domain-containing protein	A0A0H3CFW6	A0A0H3CFW6	5	18.2
14.5761	14.855	15.1602	14.7108	15.0793	15.3673		0.0503599	0.0344236	ldtX	L,D-transpeptidase LdtX	A0A0H3CG77	A0A0H3CG77	5	32
20.3372	20.1495	20.3541	19.2532	19.2173	18.8468	+	3.47272	-1.03917	CCNA_03896	UrcA family protein	A0A0H3IA78	A0A0H3IA78	5	28.4
17.751	17.8244	17.8626	17.8474	17.8631	17.8444		0.154278	-0.0223374	CCNA_03901	Uncharacterized protein	A0A0H3ICZ4	A0A0H3ICZ4	5	56.1
22.5779	22.4915	22.2941	22.3245	22.3422	22.3868		0.436749	-0.0695658	CCNA_03938	Lipoprotein	A0A0H3IXN5	A0A0H3IXN5	5	72.2
16.6284	16.4337	16.7474	16.3069	16.2509	15.8825	+	1.46473	-0.368178	CCNA_03949	DUF2147 domain-containing protein	A0A0H3J445	A0A0H3J445	5	30.9
22.6876	22.85	23.5128	22.657	22.7799	23.0257		0.188989	-0.119124	acpP	Acyl carrier protein	B8GVP4	B8GVP4	5	30.8
20.5324	20.7026	21.2838	21.015	21.0104	21.1334		0.338457	0.145814	dut	Deoxyuridine 5-triphosphate nucleotidohydrolase	B8GVZ0	B8GVZ0	5	54.2
18.5328	18.5077	17.883	18.2777	17.9406	18.0029		0.337355	-0.188379	hfq	RNA-binding protein Hfq	B8GW92	B8GW92	5	56.1
16.2819	16.3585	16.2716	16.5217	16.5583	16.5334	+	2.08075	0.176579	aat	Leucyl/phenylalanyl-tRNA--protein transferase	B8GWN5	B8GWN5	5	22.6
22.722	22.6983	21.9325	22.231	21.9863	21.5509		0.530009	-0.331688	rpsO	30S ribosomal protein S15	B8GWZ1	B8GWZ1	5	57.3
22.3586	22.1081	22.2932	22.044	22.0338	21.9429		1.30022	-0.191631	hup	DNA-binding protein HU	B8GX11	B8GX11	5	56.5
17.9339	17.9743	17.6332	18.1821	18.4286	18.5131		1.13678	0.351465	surE	5-nucleotidase SurE	B8GX52	B8GX52	5	26.2
21.1809	20.9318	21.0964	20.9492	20.8543	20.4113		0.765558	-0.237084	tatA	Sec-independent protein translocase protein TatA	B8GX57	B8GX57	5	47.3
20.3999	20.3113	20.8855	20.7387	20.5991	20.6178		0.292867	0.103225	CCNA_00269	Nucleoid-associated protein CCNA_00269	B8GYD9	B8GYD9	5	67
19.517	19.8057	20.4108	19.9738	20.0073	20.2171		0.125913	0.0761061	def	Peptide deformylase	B8GYE3	B8GYE3	5	37
15.0637	15.0712	15.9725	15.7388	15.9429	16.024		0.977662	0.467469	cutC	PF03932 family protein CutC	B8GZC1	B8GZC1	5	21.2
20.8996	20.9627	21.2462	21.0624	21.0039	20.8961		0.217522	-0.0480547	gatC	Aspartyl/glutamyl-tRNA(Asn/Gln) amidotransferase subunit C	B8GZJ6	B8GZJ6	5	46.3
16.1318	15.8033	15.9386	15.4168	15.5279	15.5725		0.823164	-0.258271	pth	Peptidyl-tRNA hydrolase	B8GZU8	B8GZU8	5	21
17.2364	17.3381	17.0794	17.0041	16.9802	17.0631		1.09433	-0.146316	htpX	Protease HtpX homolog	B8H051	B8H051	5	22.2
16.7901	16.8223	16.1914	16.9819	16.6729	16.4859		0.497779	0.229871	mraZ	Transcriptional regulator MraZ	B8H0A3	B8H0A3	5	33.3
15.1151	14.8927	14.9803	15.6492	15.7869	15.4062	+	2.51314	0.531646	skgA	HTH-type transcriptional regulator SkgA	B8H172	B8H172	5	29.8
17.9233	18.0127	18.7662	18.4684	18.5712	18.4528		0.36229	0.187778	CCNA_00833	NAD(P)H dehydrogenase (quinone)	B8H1H5	B8H1H5	5	29.1
19.0866	19.2689	19.0021	19.0321	18.924	19.1772		0.327372	-0.0642424	ccmE	Cytochrome c-type biogenesis protein CcmE	B8H1L5	B8H1L5	5	41.4
15.6572	15.9625	16.3158	17.0593	17.1959	17.1904	+	2.82205	1.05359	rutB	Ureidoacrylate amidohydrolase RutB	B8H1Q1	B8H1Q1	5	31.9
21.9727	22.074	21.1269	21.8564	21.7415	21.5509		0.342802	0.235338	rplT	50S ribosomal protein L20	B8H308	B8H308	5	43.2
20.2017	20.5654	20.234	18.6072	18.6938	18.8538	+	2.06642	-1.19643	infC	Translation initiation factor IF-3	B8H312	B8H312	5	27.7
17.7098	17.8257	17.5514	17.9572	17.8585	17.9684	+	1.89474	0.238735	ruvA	Holliday junction ATP-dependent DNA helicase RuvA	B8H455	B8H455	5	42.4
18.8701	18.8595	18.561	18.2833	18.2335	18.216	+	1.85799	-0.399298	smpB	SsrA-binding protein	B8H482	B8H482	5	34.2
15.9135	15.8596	15.7703	15.7335	16.139	15.9971		0.255946	0.0599451	CCNA_01273	UPF0178 protein CCNA_01273	B8H4A1	B8H4A1	5	44.4
23.2853	23.2651	22.6879	22.8802	22.8361	22.0432		0.295241	-0.233636	rplW	50S ribosomal protein L23	B8H4D6	B8H4D6	5	49
22.8029	22.6695	22.0451	22.4544	22.3847	21.6976		0.0979031	-0.0852723	rplX	50S ribosomal protein L24	B8H4E5	B8H4E5	5	48.1
22.5319	22.4015	21.8808	22.1693	22.0316	21.7977		0.104903	-0.0676723	rpmD	50S ribosomal protein L30	B8H4F2	B8H4F2	5	62.3
18.8849	19.2816	18.7449	19.0718	19.0619	18.6255		0.379927	0.209031	rpsK	30S ribosomal protein S11	B8H4F7	B8H4F7	5	33.3
20.7597	20.8318	20.4723	20.3062	20.2123	20.4633	+	1.87881	-0.335927	glyQ	Glycine--tRNA ligase alpha subunit	B8H516	B8H516	5	21.1
18.4201	18.1984	17.6118	18.5119	18.4786	18.371		0.990693	0.340148	ctaA	Heme A synthase	B8H551	B8H551	5	20.1
15.3016	15.1733	15.906	15.6129	15.4058	15.7152		0.126143	0.0671391	rppH	RNA pyrophosphohydrolase	B8H5H3	B8H5H3	5	43.6
20.4462	20.3548	20.0061	20.2198	20.3648	20.7124		0.446773	0.142526	ihfB	Integration host factor subunit beta	B8H6A5	B8H6A5	5	46.9
14.7659	15.3602	13.6305	14.4143	14.2935	15.5884		0.141887	0.174211	mutS	DNA mismatch repair protein MutS	A0A0H3C2I6	A0A0H3C2I6	4	4.4
17.022	16.6817	17.0273	17.1875	17.3875	17.6289		0.480691	0.233552	CCNA_00110	RNA-binding protein ProXp-ala	A0A0H3C2S2	A0A0H3C2S2	4	35.1
14.385	14.8615	14.6941	14.2137	13.9139	13.8887	+	2.4569	-0.622256	CCNA_00121	DUF4440 domain-containing protein	A0A0H3C2T4	A0A0H3C2T4	4	42.1
14.9284	14.8115	14.606	14.7065	14.6618	14.2332		0.452432	-0.170612	CCNA_00181	Type II secretion pathway protein M	A0A0H3C2Y8	A0A0H3C2Y8	4	21.5
15.9588	16.1216	15.7375	16.0399	15.8904	15.7099		0.263626	-0.0672338	CCNA_00186	Guanine-hypoxanthine permease	A0A0H3C2Z3	A0A0H3C2Z3	4	8.9
16.3166	16.0742	16.3866	16.0029	16.0613	15.8661	+	1.75699	-0.268986	trmD	tRNA (guanine-N(1)-)-methyltransferase	A0A0H3C302	A0A0H3C302	4	17.1
15.9137	15.7417	14.9213	15.6003	15.6242	15.4347		0.156805	0.100626	CCNA_00248	Sensor histidine protein kinase	A0A0H3C350	A0A0H3C350	4	13.1
15.5513	15.6129	15.0925	15.5899	15.6135	15.3283		0.206206	0.0697145	dnaQ	DNA polymerase III subunit epsilon	A0A0H3C3K6	A0A0H3C3K6	4	19
15.5427	15.3819	15.2594	15.6797	15.6282	15.6205	+	1.95088	0.361397	CCNA_00030	Ribonuclease T2	A0A0H3C3L9	A0A0H3C3L9	4	19.3
15.4377	15.4085	15.5222	15.579	15.7475	15.5474	+	1.87917	0.228963	CCNA_00038	Metalloproteinase inhibitor	A0A0H3C3M3	A0A0H3C3M3	4	36.1
15.6421	15.2871	15.5453	16.096	16.1043	15.8178	+	1.3624	0.371977	CCNA_00425	DUF4268 domain-containing protein	A0A0H3C3P6	A0A0H3C3P6	4	24.2
18.4158	18.1613	17.362	17.9286	18.1017	18.176		0.00503049	0.00360966	CCNA_00249	SCO1/SenC family protein	A0A0H3C446	A0A0H3C446	4	31.1
14.4484	14.3663	14.0341	14.2531	14.3012	14.145		0.144669	0.0532591	CCNA_00306	Lysophospholipid acyltransferase	A0A0H3C491	A0A0H3C491	4	12.2
19.076	19.0142	19.0595	19.4123	19.4018	19.3728	+	4.98696	0.333356	CCNA_00039	DUF2939 domain-containing protein	A0A0H3C4C3	A0A0H3C4C3	4	29.1
17.7279	17.6539	18.2886	17.5301	17.6853	17.9071		0.344949	-0.177856	CCNA_00748	Ferrous iron transport protein A	A0A0H3C4I3	A0A0H3C4I3	4	50.9
17.7463	18.0072	18.1949	18.081	18.2139	18.23		0.678557	0.147362	CCNA_00421	7,8-dihydroneopterin aldolase	A0A0H3C4M3	A0A0H3C4M3	4	50
12.43	13.0699	13.8179	13.457	13.3564	14.0147		0.841251	0.552808	CCNA_00828	Tryptophan halogenase	A0A0H3C4P5	A0A0H3C4P5	4	12.9
20.0264	20.0154	20.7626	20.2836	20.2683	20.5691		0.0553257	0.0352321	CCNA_00872	Glutaredoxin	A0A0H3C4T7	A0A0H3C4T7	4	69
16.9147	16.841	16.9988	16.9024	17.0489	16.6804		0.0177608	0.00475454	CCNA_00499	DUF4156 domain-containing protein	A0A0H3C4U1	A0A0H3C4U1	4	35.5
16.1194	16.0163	16.0494	15.8308	15.8564	15.6766	+	2.20246	-0.23484	CCNA_00908	3-oxoacyl-(Acyl-carrier-protein) synthase III	A0A0H3C4X0	A0A0H3C4X0	4	12.7
16.3571	16.301	15.5096	16.1328	16.2979	16.2012		0.0430465	0.0290334	CCNA_00558	Methyltransferase	A0A0H3C502	A0A0H3C502	4	23.5
18.7667	17.4704	19.2357	18.3076	18.0288	15.9523		0.374347	-0.638495	CCNA_00080	LexA-related transcriptional repressor	A0A0H3C567	A0A0H3C567	4	19.2
16.6751	16.7213	16.7518	16.4612	16.3612	16.1072	+	2.62256	-0.390313	CCNA_00391	Secreted protein	A0A0H3C573	A0A0H3C573	4	25.4
14.6111	14.3563	13.6977	14.785	14.8806	14.7223		1.10321	0.451793	CCNA_00997	DUF2336 domain-containing protein	A0A0H3C584	A0A0H3C584	4	11.5
17.4311	17.3283	16.8513	16.87	16.6303	16.2515		1.17292	-0.508677	fliP	Flagellar biosynthetic protein FliP	A0A0H3C588	A0A0H3C588	4	21.1
17.7444	17.5953	17.4389	18.2267	18.1298	17.389		0.980738	0.386923	shkA	Histidine kinase	A0A0H3C5A3	A0A0H3C5A3	4	9.9
17.2826	17.2946	16.2454	17.3265	17.2848	17.9064		0.54574	0.379316	CCNA_00670	ABC-type polysaccharide/polyol phosphate transport system, ATPase component	A0A0H3C5B4	A0A0H3C5B4	4	20.4
17.3751	17.3281	17.5736	17.4319	17.6387	17.4893		0.828019	0.193977	CCNA_00698	DUF3617 family protein	A0A0H3C5D3	A0A0H3C5D3	4	30.3
17.1033	17.0172	17.0376	16.7744	16.8804	17.0826		1.21307	-0.165184	CCNA_00246	Cyclohexanol dehydrogenase	A0A0H3C5H2	A0A0H3C5H2	4	17.6
14.5691	14.227	12.3995	13.9443	14.0525	13.7614		0.209627	0.26609	CCNA_00760	Histidine kinase	A0A0H3C5H6	A0A0H3C5H6	4	10.6
13.7458	15.3475	13.8709	14.2331	14.2232	16.1282		0.255926	0.379172	CCNA_00486	TonB-dependent receptor	A0A0H3C5I6	A0A0H3C5I6	4	4.7
15.568	15.3609	15.0581	16.4871	16.614	16.8361	+	1.63134	0.929137	CCNA_00262	2-dehydropantoate 2-reductase	A0A0H3C5I7	A0A0H3C5I7	4	22.4
16.7034	16.2677	15.234	16.4289	16.3791	16.0247		0.156715	0.13315	CCNA_00493	Putative polyketide cyclase-dehydrase/lipid transport protein	A0A0H3C5J0	A0A0H3C5J0	4	24.2
17.3689	17.1164	16.1176	17.5093	17.5788	17.3964		0.760119	0.464978	motA	Chemotaxis motA protein	A0A0H3C5K4	A0A0H3C5K4	4	22.9
13.9634	13.7914	13.3796	13.7286	13.5283	13.4997		0.191245	-0.0718503	cydD	ABC transporter, ATP-binding protein cydD	A0A0H3C5L2	A0A0H3C5L2	4	6.2
14.2529	14.3592	14.6806	15.4004	15.4398	15.7187	+	2.71094	0.907555	CCNA_00818	Glutathione S-transferase	A0A0H3C5M3	A0A0H3C5M3	4	20
13.9381	13.9595	13.4708	13.9949	13.5673	13.4233		0.1215	0.0709419	CCNA_00538	Methyl-accepting chemotaxis protein	A0A0H3C5P6	A0A0H3C5P6	4	8.9
16.6524	16.3412	16.4714	16.6118	16.8712	16.8858	+	1.87664	0.410037	CCNA_01144	Cytochrome c oxidase polypeptide II	A0A0H3C5Q4	A0A0H3C5Q4	4	40.8
12.582	11.4465	11.5658	12.5799	12.4494	12.5546		0.962399	0.520329	CCNA_01151	DeoR-family transcriptional regulator	A0A0H3C5Q6	A0A0H3C5Q6	4	16.8
18.7715	18.757	18.9534	18.4882	18.4025	18.6284	+	1.7959	-0.262218	CCNA_00374	ATP synthase protein I	A0A0H3C5Q8	A0A0H3C5Q8	4	38.1
16.051	16.1315	16.0614	15.9944	16.0463	15.8468		0.256453	-0.0610044	CCNA_00554	Methyltransferase	A0A0H3C5R0	A0A0H3C5R0	4	17.5
16.1331	14.8122	14.5746	16.7756	16.699	16.5927	+	1.34268	1.16528	CCNA_01156	Sulfotransferase family protein	A0A0H3C5R1	A0A0H3C5R1	4	16.5
15.9897	15.7446	15.6745	16.2543	16.4092	16.3841		0.952793	0.326162	sixA	Phosphohistidine phosphatase SixA	A0A0H3C5R5	A0A0H3C5R5	4	33.5
16.9403	16.893	17.1566	17.4718	17.4901	17.7534		0.854085	0.385536	CCNA_00407	Acetyltransferase	A0A0H3C5T4	A0A0H3C5T4	4	44
15.0169	15.0841	14.9528	15.2505	15.2769	15.2418	+	3.66649	0.23014	CCNA_00423	Phosphohydrolase, MutT-nudix family	A0A0H3C5V5	A0A0H3C5V5	4	27.6
14.5312	14.6869	15.0322	14.9254	14.7664	14.8917		0.464485	0.120114	CCNA_00071	Uroporphyrinogen-III synthase	A0A0H3C5V8	A0A0H3C5V8	4	23.2
17.1682	17.1196	17.6674	17.3455	17.0914	17.2365		0.132806	-0.0705037	CCNA_00625	Two-component receiver domain protein	A0A0H3C5W1	A0A0H3C5W1	4	44
15.7998	15.9722	15.4789	15.5282	15.5101	15.7192		0.403254	-0.116168	nhaA	Na(+)/H(+) antiporter NhaA	A0A0H3C5X8	A0A0H3C5X8	4	10.4
[truncated: 783 more rows]
