# Supplementary material for: Influence of the Heme Nitric Oxide/Oxygen Binding Protein (H-NOX) on Cell Cycle Regulation in Caulobacter crescentus
Source: Mol Cell Proteomics. 2023 Nov 17;22(12):100679. doi: 10.1016/j.mcpro.2023.100679 (PMC10746521; doi:10.1016/j.mcpro.2023.100679)
Supplement: Supplemental Table 2 [file mmc2.xlsx]

## Sheet: Sheet1
							Supporting Information Table S2: List of differentially expressed proteins in Δhnox / WT C. crescentus
WT_intensity_1	WT_intensity_2	WT_intensity_3	hnox_intensity_1	hnox_intensity_2	hnox_intensity_3	t-test Significant_P value_hnox vs WT	(minus)Log t-test p value (hnox vs WT)	t-test Difference (hnox vs WT)	Gene Name	Description	UniProt ID	Unique peptides	Sequence coverage [%]	Score
12.161	12.4562	12.8346	17.0246	17.0397	16.9627	+	6.96224	4.51227	CCNA_03966	Signal peptide protein	A0A0H3IZJ1	3	25	11.288
14.9547	15.8897	14.2238	17.343	17.357	18.4937	+	3.08696	2.72409	CCNA_01115	Histidine kinase	A0A0H3C8P1	2	7.6	1.4259
22.8766	22.6737	22.3667	24.8484	24.8008	24.688	+	4.36232	2.35563	CCNA_00974	OAR protein	A0A0H3C6X0	53	66.3	323.31
14.9033	15.0667	14.9909	17.1179	17.2046	17.2683	+	6.80097	2.30239	CCNA_03997	Amelogenin/CpxP-related protein	A0A0H3J1T3	4	23.6	25.803
17.3763	17.038	17.1786	19.6283	19.6353	19.2935	+	5.37666	2.2846	hutA	TonB-dependent outer membrane channel HutA	A0A0H3CA06	30	48	127.17
16.5294	16.7098	16.5797	18.753	18.6311	18.5746	+	6.78521	2.10349	CCNA_03271	L-methionine gamma-lyase	A0A0H3CCV9	9	29.7	49.653
18.0346	18.0825	18.129	20.0887	20.1146	20.1241	+	8.00467	2.08836	CCNA_00263	Signal peptide protein	A0A0H3C6D7	4	37.1	21.362
16.3413	16.2345	16.2422	18.3219	18.4155	18.2367	+	3.92237	1.92674	CCNA_02275	ABC transporter, periplasmic component	A0A0H3C9E9	8	43.3	52.651
16.0278	15.3395	15.1501	17.4992	17.6202	17.5795	+	3.58749	1.86798	CCNA_01443	DUF1287 domain-containing protein	A0A0H3C837	7	37.6	53.073
20.0477	20.1882	20.3695	21.7885	21.7476	21.7867	+	6.40428	1.59096	hisC	Histidinol-phosphate aminotransferase	A0A0H3CCK6	17	66.9	138.21
10.9774	11.3254	12.0664	13.1225	13.5306	13.4992	+	1.94503	1.5282	CCNA_00120	Putative acetyltransferase	A0A0H3C608	3	25	28.607
22.0414	21.4249	21.4991	23.0966	23.0723	22.8996	+	3.86356	1.45385	CCNA_00028	TonB-dependent receptor	A0A0H3C5S7	32	47.2	217.56
21.7044	21.8153	21.6513	22.9422	22.8967	23.2784	+	4.53254	1.43915	CCNA_03609	Outer membrane protein	A0A0H3CCM9	9	30.7	101.21
10.5836	10.4525	11.4482	12.1714	12.0373	12.6853	+	2.67619	1.40274	CCNA_01503	Phosphotransferase family protein	A0A0H3C838	1	2.2	2.2435
19.72	19.8059	19.9088	21.0743	21.0877	21.3791	+	5.40968	1.38398	CCNA_00889	Lumazine-binding domain protein	A0A0H3C5U5	7	50.3	51.148
19.9855	20.2225	20.7459	21.6165	21.7654	22.0312	+	2.94316	1.32598	CCNA_00995	Cytochrome P450 CypX	A0A0H3C733	23	59.9	136.15
19.6828	20.0569	19.5494	20.8825	20.8328	20.6221	+	2.63663	1.30287	CCNA_01803	Acetyltransferase component of pyruvate dehydrogenase complex	A0A0H3C893	15	53.5	108.29
22.1521	22.3062	22.9488	23.7986	23.7672	23.8873	+	3.1687	1.29025	CCNA_02616	4-hydroxyphenylpyruvate dioxygenase	A0A0H3CB33	21	75.9	136.26
20.1555	20.2812	20.9992	21.7553	21.7585	21.9411	+	2.90135	1.25446	CCNA_01684	Phenylalanine-4-hydroxylase	A0A0H3C764	14	49	54.409
14.7324	14.6213	14.4772	15.4958	15.927	16.2742	+	3.24866	1.22567	CCNA_02789	Xre-family transcriptional regulator	A0A0H3CA00	3	66.7	6.9711
17.9924	17.8905	17.9394	19.1292	19.097	19.0479	+	5.81785	1.20512	CCNA_00895	Uncharacterized protein	A0A0H3C6K5	5	38.2	21.332
21.3606	21.5454	21.7726	22.774	22.769	22.8665	+	4.70593	1.20169	hutU	Urocanate hydratase	B8H2R9	22	49.3	132.81
12.1906	12.4136	12.3969	13.465	13.4037	13.5628	+	4.75415	1.19345	cpaC	Has DNAa binding motig. Outer membrane pilus secretion channel CpaC	A0A0H3CC36	1	2.7	3.4055
18.8937	18.527	18.3571	19.9337	20.0764	20.1181	+	2.65152	1.17775	CCNA_02936	Glutathione S-transferase	A0A0H3CAC6	5	21.8	14.187
19.4624	19.621	20.1788	20.962	21.0956	21.1224	+	3.11379	1.17035	CCNA_00820	3-ketoacyl-CoA thiolase	A0A0H3C6D4	14	40.3	87.063
16.1331	14.8122	14.5746	16.7756	16.699	16.5927	+	1.34268	1.16528	CCNA_01156	Sulfotransferase family protein	A0A0H3C5R1	4	16.5	13.134
19.9795	19.9171	20.2682	21.2035	21.3848	21.3703	+	3.52183	1.15658	chvI	Has DNAa binding sice. Two-component response regulator chvI	A0A0H3C437	11	68.1	59.383
18.0987	18.1963	18.6666	19.5623	19.5034	19.4966	+	3.6722	1.14982	hutI	Imidazolonepropionase	B8H2S2	17	51.9	106.55
22.2618	22.0916	21.0901	23.07	22.971	22.8134	+	2.20126	1.13534	vor	2-oxoacid ferredoxin oxidoreductase Vor	A0A0H3CCR2	48	45.6	280.15
13.8609	14.4824	14.6607	15.5931	15.5816	15.8467	+	2.5374	1.13425	CCNA_03489	Nitropropane dioxygenase/trans-enoyl-CoA reductase family	A0A0H3CD75	3	10.6	12.539
12.5797	12.7229	12.0476	13.8595	13.9109	14.4058	+	1.45216	1.10491	CCNA_02181	Phosphatase/phosphohexomutase family protein	A0A0H3C8E9	3	20.8	12.667
15.6572	15.9625	16.3158	17.0593	17.1959	17.1904	+	2.82205	1.05359	rutB	Ureidoacrylate amidohydrolase RutB	B8H1Q1	5	31.9	21.541
20.778	20.7034	20.0809	21.6293	21.6248	21.652	+	3.15016	1.05015	hpf	Ribosome hibernation promoting factor	A0A0H3CE34	10	69.2	53.364
19.3966	18.8886	19.4547	20.4228	20.5906	20.7475	+	1.72567	1.03553	CCNA_00740	Riboflavin biosynthesis protein	A0A0H3C659	13	50.8	83.713
19.0968	18.991	19.2783	20.184	20.2719	20.537	+	2.64326	1.01374	rfbB	dTDP-glucose 4,6-dehydratase	A0A0H3CDX1	10	32.9	40
17.608	17.8787	18.2192	18.8314	19.0731	19.2817	+	2.64268	0.993132	CCNA_00266	3-ketoacyl-CoA thiolase	A0A0H3C4V4	9	32.5	63.115
13.0362	13.3726	13.2325	14.1081	14.1062	14.1917	+	4.20995	0.981821	CCNA_02788	Xre-family transcriptional regulator	A0A0H3CD42	2	28.9	13.729
17.6151	17.601	17.4846	18.6084	18.6487	18.4868	+	5.71538	0.973208	cdzC	Killing protein CdzC	A0A0H3IXM9	2	26.7	14.821
17.8624	17.746	18.0833	18.8648	18.8395	18.8044	+	4.83587	0.97084	CCNA_00963	Organic hydroperoxide resistance protein	A0A0H3C6V9	4	27.5	14.711
15.6643	16.1483	15.5319	16.6997	16.6709	17.2794	+	2.38642	0.968445	CCNA_01841	Isocitrate lyase	A0A0H3C983	9	21.3	26.617
21.0321	21.2643	21.5913	22.248	22.2509	22.3407	+	3.6568	0.955982	CCNA_00207	Succinyl-CoA:3-ketoacid-coenzyme A transferase subunit B	A0A0H3C682	5	32.4	42.778
17.1722	17.2963	17.7961	18.4762	18.4961	18.4613	+	2.52534	0.929887	rutA	Pyrimidine monooxygenase RutA	B8H1Q4	10	39.3	56.629
15.568	15.3609	15.0581	16.4871	16.614	16.8361	+	1.63134	0.929137	CCNA_00262	2-dehydropantoate 2-reductase	A0A0H3C5I7	4	22.4	31.023
14.2529	14.3592	14.6806	15.4004	15.4398	15.7187	+	2.71094	0.907555	CCNA_00818	Glutathione S-transferase	A0A0H3C5M3	4	20	9.3321
17.7991	18.3269	17.7669	18.66	18.9766	19.5	+	1.61583	0.89535	cdzD	Killing protein CdzD	A0A0H3J1I9	4	57.1	66.066
19.2344	19.4142	19.7751	20.3469	20.3649	20.2942	+	3.56324	0.865305	CCNA_01012	N-formimino-L-glutamate deiminase	A0A0H3C6Y1	18	60.6	193.98
12.8063	12.8751	13.4762	14.0944	13.9578	14.1587	+	2.02375	0.862653	CCNA_02897	Tryptophan halogenase	A0A0H3CDD3	3	11.2	20.806
20.8203	20.8934	21.3318	21.9924	21.9805	21.7572	+	3.27163	0.861369	CCNA_00206	Succinyl-CoA:3-ketoacid-coenzyme A transferase subunit A	A0A0H3C5D7	11	44.1	56.495
15.0318	14.951	15.2461	15.8343	15.8886	16.0066	+	4.43291	0.85994	CCNA_01057	Peptidase_M23 domain-containing protein	A0A0H3C722	8	20.3	28.239
16.9823	16.4958	15.6859	17.4218	17.5671	17.2499	+	1.50323	0.847302	CCNA_00106	2-polyprenyl-6-methoxyphenol hydroxylase	A0A0H3C4H9	14	41.3	85.853
13.4299	12.649	13.1955	14.0143	14.0243	14.2706	+	2.03467	0.839624	CCNA_03004	Nucleoside/nucleotide kinase	A0A0H3CC04	4	14.7	14.998
13.9835	13.7046	14.0524	14.7441	14.7505	14.5655	+	3.88871	0.828105	CCNA_03863	DUF3108 domain-containing protein	A0A0H3CE94	3	19.9	12.678
18.2546	18.325	18.2501	18.9763	18.982	19.0898	+	4.60252	0.823466	CCNA_00733	GumN superfamily protein	A0A0H3C5F2	12	53.5	58.294
21.2881	21.1092	20.4302	21.9716	21.9053	21.4164	+	1.96073	0.822037	rpsM	30S ribosomal protein S13	B8H4F6	10	61.5	64.621
14.6456	14.0861	13.7313	15.2685	15.0681	14.9049	+	2.02896	0.816495	CCNA_01229	2-hydroxychromene-2-carboxylate isomerase	A0A0H3C6V0	5	12.4	13.015
11.7709	12.3603	11.8907	12.7349	12.9069	13.1865	+	2.41036	0.815293	CCNA_02810	PII-like signaling protein	A0A0H3CD59	1	8	3.0625
15.4373	15.6959	16.3494	16.6963	16.9169	16.9071	+	1.79497	0.814514	CCNA_03188	Epoxide hydrolase	A0A0H3CE67	5	22.7	35.227
19.265	19.024	19.1374	20.1321	20.25	20.3631	+	1.59531	0.802613	CCNA_01602	Glutathione S-transferase	A0A0H3C8D0	6	36.3	37.392
16.1605	16.4291	16.0891	17.1187	16.964	17.3478	+	2.71878	0.775664	CCNA_00888	MCP-signal associated domain protein	A0A0H3C4V2	2	23.9	14.635
14.6026	14.5417	14.4837	15.2723	15.569	15.4107	+	3.69965	0.774981	CCNA_02781	DUF1036 domain-containing protein	A0A0H3CBG1	3	19.7	9.1951
21.4622	21.3255	20.9685	22.113	22.0526	21.9943	+	3.04429	0.771547	CCNA_02614	Fumarylacetoacetase superfamily protein	A0A0H3CB03	13	59.4	167.65
21.2629	21.325	22.0578	22.3586	22.365	22.4432	+	1.96496	0.764528	CCNA_03097	Aldo/keto reductase family protein	A0A0H3CCD3	22	82.3	164.55
20.2089	20.1739	19.615	20.7767	20.4841	20.2165	+	1.54811	0.760567	CCNA_02619	Stomatin/prohibitin-related protein	A0A0H3CA87	12	46.8	94.505
17.3639	16.971	17.3246	18.1172	18.2135	17.8635	+	2.64063	0.742476	CCNA_01376	Glutathione S-transferase	A0A0H3C976	5	21.8	24.396
17.139	17.1981	17.2194	17.9254	17.9259	17.7992	+	5.513	0.738024	CCNA_00419	Fasciclin domain cell surface protein	A0A0H3C6U7	4	20.8	9.5346
13.1925	13.5839	12.7884	13.8027	14.4109	14.1146	+	1.61158	0.736923	CCNA_02239	GNAT family N-acetyltransferase	A0A0H3C9C0	4	11.5	19.963
15.5673	15.8454	16.4094	16.7872	16.7279	16.5133	+	1.89913	0.735902	CCNA_01009	N-formylglutamate deformylase	A0A0H3C694	3	24.7	4.5335
16.1006	16.0569	15.9059	16.728	16.7479	16.7319	+	4.92616	0.735086	CCNA_01013	Histidine utilization repressor	A0A0H3C748	6	31.5	27.582
16.8879	16.7437	16.9178	17.7414	17.7657	17.9024	+	1.87938	0.733844	rlmJ	Ribosomal RNA large subunit methyltransferase J	A0A0H3C6L3	10	46.5	37.958
16.1329	16.2393	16.5978	17.147	17.0841	17.0895	+	3.26457	0.732388	CCNA_03840	Succinyl-CoA:coenzyme A transferase	A0A0H3CG62	8	16.7	37.998
13.8333	14.2811	14.5086	14.8062	15.1115	15.4111	+	1.47345	0.729805	CCNA_03173	Hydrophobic ligand-binding SRPBCC domain protein	A0A0H3CE50	2	19.6	9.3139
21.8315	21.8027	21.8154	22.4704	22.5786	22.4828	+	6.25682	0.72224	CCNA_00338	TonB-dependent receptor	A0A0H3C5N1	27	46.9	177.06
19.237	19.1888	19.4449	20.0766	20.052	19.8877	+	4.26674	0.709414	CCNA_01519	Universal stress protein family	A0A0H3C898	12	55.2	66.313
15.5141	15.1184	15.1361	16.1086	16.1384	16.1286	+	2.40712	0.705462	CCNA_00118	Porphyrin biosynthesis protein	A0A0H3C4I9	9	13.1	36.207
13.3555	13.2358	14.1139	14.4647	14.2459	14.2679	+	1.65577	0.701932	CCNA_03365	DUF2063 domain-containing protein	A0A0H3CBE3	2	12.2	37.381
20.7844	20.7415	20.4298	21.3797	21.3306	21.2128	+	2.77539	0.700114	rsaFa	Type I secretion outer membrane protein RsaFa	A0A0H3C731	21	51.2	112.91
19.523	19.3314	18.9087	20.113	20.2155	20.1383	+	1.89933	0.698707	popA	Cyclic di-GMP effector protein PopA	A0A0H3C8I4	18	44.9	118.31
23.9321	24.0713	24.347	24.8273	24.9231	24.8504	+	2.89457	0.689895	thiC	Phosphomethylpyrimidine synthase	B8GX84	38	70.1	216.8
15.4499	15.1836	14.8584	15.8506	16.0678	16.1439	+	2.0193	0.684416	CCNA_01785	HEPN_Cthe2314 domain-containing protein	A0A0H3C941	4	17.7	16.007
13.6525	14.0147	14.5874	14.8027	14.8596	14.8935	+	1.59648	0.671057	rutC	3-aminoacrylate deaminase RutC	B8H1Q2	2	15.5	5.7478
20.7418	20.8459	20.3241	21.2017	21.2294	21.1439	+	2.2448	0.662623	hmgA	Homogentisate 1,2-dioxygenase	B8H072	12	41.6	82.591
21.7193	21.6229	21.7386	22.405	22.4172	22.0161	+	3.04286	0.652567	CCNA_00124	Lipoprotein transmembrane	A0A0H3C597	8	52.8	65.545
21.1212	21.2334	20.9023	21.7558	21.6544	21.459	+	2.37007	0.65204	hutH	Histidine ammonia-lyase	B8H2S1	16	46.8	154.77
14.4942	14.3648	15.2277	15.3435	15.4467	15.5758	+	1.44315	0.650525	CCNA_03364	UPF0276 protein CCNA_03364	A0A0H3CEP9	5	23.2	42.39
20.5667	20.5817	20.9968	21.433	21.5053	21.4078	+	2.46906	0.645071	perA	Perosamine synthetase PerA	A0A0H3C8J5	17	52.3	86.899
16.4323	16.5849	17.2534	17.3087	17.392	17.7586	+	1.37707	0.639838	CCNA_02557	Acyl-CoA thioesterase II	A0A0H3CCF3	4	20.6	22.285
15.5034	15.5036	15.6324	16.3024	16.1	16.1624	+	4.57978	0.636396	CCNA_03669	Outer membrane protein	A0A0H3CC64	5	62.3	60.193
21.066	21.0022	21.3455	21.7782	21.8502	21.8164	+	3.37637	0.629026	pepA	Probable cytosol aminopeptidase	A0A0H3C759	27	68.3	223.78
18.804	18.846	19.3734	19.5592	19.7877	19.8097	+	1.48006	0.628681	CCNA_00930	Riboflavin synthase alpha chain	A0A0H3C6P4	8	42.9	34.632
18.6418	18.3413	18.0489	19.1463	19.2887	19.1086	+	1.68009	0.622362	coaD	Phosphopantetheine adenylyltransferase	B8GVE7	6	44.2	27.189
18.4477	18.5723	18.9258	19.1804	19.3738	19.7091	+	1.55694	0.620974	CCNA_01941	Cysteine desulfurase	A0A0H3CAQ6	12	44.1	98.364
15.3058	15.0584	15.2764	15.8185	16.0127	16.1738	+	2.12648	0.619329	CCNA_03292	Long-chain-fatty-acid--CoA ligase	A0A0H3CCX6	7	12.6	14.011
13.4796	13.7034	14.1884	14.3763	14.3773	14.6402	+	1.96055	0.613989	CCNA_03193	Lactoylglutathione lyase	A0A0H3CE72	3	14.1	3.8643
17.5145	17.5313	18.182	18.4262	18.4262	18.5679	+	1.65491	0.610353	CCNA_01843	Malate synthase	A0A0H3C7J5	16	34.1	82.1
15.1076	15.3336	15.6105	15.9544	16.0104	16.209	+	2.31108	0.610076	CCNA_02785	TIR-like nucleotide binding protein	A0A0H3CAQ2	5	19.4	29.17
18.4453	18.7738	18.3296	19.0965	18.924	18.8237	+	1.96385	0.606832	rpsU	30S ribosomal protein S21	A0A0H3CEU4	3	35.1	6.8203
19.2969	19.4692	19.0425	19.8876	19.9396	19.774	+	2.51903	0.603758	CCNA_02564	Acyl-CoA dehydrogenase, short-chain specific	A0A0H3CA38	11	35	67.348
15.4687	15.328	15.4014	15.904	16.0345	16.2159	+	3.47893	0.598007	CCNA_03033	Flp pilus assembly protein TadD	A0A0H3CAK5	6	30.3	28.191
19.7137	19.8168	20.3561	20.5279	20.662	20.773	+	1.8225	0.591756	CCNA_00327	FMN-binding nitroreductase family enzyme	A0A0H3C5M4	13	68.2	69.072
16.6324	16.7279	16.7694	17.4455	17.4138	17.3136	+	3.43138	0.590698	CCNA_01054	Tryptophan halogenase	A0A0H3C8I7	8	20.6	35.781
14.5196	14.4945	14.1899	14.9121	15.1403	15.3933	+	1.717	0.58844	CCNA_01119	TetR family transcriptional regulator	A0A0H3C7C6	2	15.9	6.9621
17.3387	17.3407	17.7076	17.7892	18.614	18.0569	+	1.53601	0.587461	CCNA_03398	TIGR02444 family protein	A0A0H3CC77	6	31.7	13.71
14.9907	15.3935	15.7797	16.1401	16.0164	15.9177	+	1.42668	0.583484	CCNA_01601	DUF2171 domain-containing protein	A0A0H3C7U6	2	37.2	17.092
18.6221	18.828	18.6319	19.1335	19.0456	18.9792	+	1.68541	0.580601	CCNA_01341	Periplasmic serine endoprotease DegP-like	A0A0H3C696	14	33.1	65.075
19.8537	19.9583	20.2155	19.4807	19.3309	19.4336	+	3.36484	-0.579288	CCNA_01639	Beta-lactamase family protein	A0A0H3C9X4	20	50.7	100.5
17.5498	17.4055	16.9644	16.9049	16.7195	16.3522	+	1.40912	-0.581546	CCNA_02866	Conserved membrane protein	A0A0H3CBQ5	2	14.3	5.7118
18.2328	18.1751	18.4746	17.7263	17.802	17.9792	+	2.21802	-0.581948	CCNA_02305	Chorismate mutase	A0A0H3C8Q9	10	47.7	49.347
12.6891	12.5316	12.86	11.8191	12.0198	12.1169	+	2.16962	-0.585604	CCNA_02059	Pseudouridine synthase	A0A0H3C9P6	2	6.3	3.8453
19.1136	19.3231	18.9497	18.4121	18.4191	18.3662	+	2.33148	-0.586638	fliL	Flagellar FliL protein	B8GXB6	8	51.7	42.304
13.5359	13.4164	13.5242	12.7086	12.7261	12.7296	+	2.11889	-0.587967	CCNA_00232	Flagellar basal body-associated protein FliL	A0A0H3C433	3	23.9	3.3616
19.4196	19.4481	19.6491	18.9003	19.0421	18.9641	+	3.44432	-0.589028	CCNA_02725	Choline dehydrogenase	A0A0H3CBD0	20	42.2	116.81
16.5681	16.5274	16.1844	15.9788	15.9438	15.5551	+	2.08901	-0.591585	CCNA_02026	Amino acid transporter	A0A0H3CAX9	1	12.2	2.3087
18.1383	18.4922	18.5381	17.823	17.7699	17.7356	+	3.14783	-0.599515	CCNA_02100	PepSY_like domain-containing protein	A0A0H3CB36	8	50.9	21.913
16.8584	16.9874	16.0443	16.0012	15.7876	15.9198	+	1.30381	-0.601558	ftsK	DNA translocase FtsK	A0A0H3CE63	14	18.9	53.246
11.7164	12.262	11.9786	11.3442	11.4429	11.0349	+	1.91001	-0.603294	CCNA_03121	Integral membrane protein	A0A0H3CCF2	1	10.5	1.4372
18.8571	18.6939	18.749	18.1283	17.9247	17.9323	+	2.28481	-0.611264	CCNA_01386	17 kDa surface antigen	A0A0H3C987	5	32.4	31.692
17.4402	17.5581	17.9058	17.2821	17.0532	16.8978	+	2.43218	-0.61171	CCNA_00934	DUF4440 domain-containing protein	A0A0H3C5Z6	8	38.7	20.66
13.8501	13.7276	14.3189	13.1973	13.0113	13.3341	+	1.77871	-0.615205	flgC	Flagellar basal-body rod protein FlgC	A0A0H3C743	3	30.2	25.6
16.9456	16.956	17.2744	16.499	16.3828	16.5401	+	3.42313	-0.616392	CCNA_00887	Phage tail protein	A0A0H3C818	3	28.6	14.791
24.2657	24.2003	24.5684	23.6555	23.6731	23.5549	+	2.87348	-0.617981	CCNA_00162	Beta-barrel porin type 2	A0A0H3C3X1	25	71.1	272.62
15.6841	15.5606	15.5881	15.0461	14.9983	14.8592	+	2.93495	-0.620781	CCNA_01822	Melibiose carrier protein	A0A0H3C8W4	1	2.1	2.8793
14.385	14.8615	14.6941	14.2137	13.9139	13.8887	+	2.4569	-0.622256	CCNA_00121	DUF4440 domain-containing protein	A0A0H3C2T4	4	42.1	28.667
23.1561	23.3927	23.5484	22.9878	22.7818	22.471	+	2.43848	-0.622749	CCNA_02312	TraB superfamily protein	A0A0H3CA42	11	45.9	47.277
13.7972	14.3041	14.6774	13.8413	13.89	13.1561	+	1.37093	-0.631771	CCNA_02257	FliN family protein	A0A0H3CBL7	2	25.2	5.6823
21.8868	21.7986	21.9114	21.0626	21.3253	21.2472	+	4.052	-0.632284	CCNA_03574	TonB-dependent receptor	A0A0H3CDQ6	34	53.4	258.35
25.6817	25.7115	25.4967	24.9001	24.8598	24.7729	+	2.36853	-0.640131	CCNA_03702	30S ribosomal protein S1	A0A0H3CCW5	34	62.2	323.31
13.3018	13.5021	13.2968	12.6905	12.4969	12.8104	+	3.14911	-0.641575	qoxB	Quinol cytochrome oxidase polypeptide I	A0A0H3C8Y3	2	3.8	3.6862
17.5205	17.8138	17.999	17.0052	17.1368	17.3701	+	2.63356	-0.642561	cysH	Adenosine 5-phosphosulfate reductase	A0A0H3C7B1	8	40.2	50.312
13.0941	13.0997	13.7481	12.7291	12.5747	12.9615	+	1.87146	-0.643591	CCNA_03255	PemK-family protein	A0A0H3CBX1	1	9.5	4.4351
12.3489	12.3029	12.9785	11.504	11.8971	11.8444	+	1.64432	-0.647416	CCNA_00508	Aspartate protease	A0A0H3C3W8	2	12.5	13.408
13.8529	13.6101	14.1425	13.0892	12.8671	13.311	+	2.0538	-0.648084	ftsL	Cell division protein FtsL	A0A0H3CB25	3	21.8	16.186
14.7681	14.6412	14.8747	14.1085	14.1566	14.0435	+	4.03678	-0.648564	amiC	N-acetylmuramoyl-L-alanine amidase	A0A0H3C9I3	5	14.7	18.664
18.8183	18.8709	18.406	18.0393	17.9907	17.7627	+	1.97315	-0.651444	CCNA_01966	Vitamin B12-dependent ribonucleotide reductase	A0A0H3C970	24	37.2	192.46
18.2272	18.3639	18.1042	17.5856	17.5413	17.5216	+	4.13307	-0.653449	cpaE	Pilus assembly ATPase CpaE	A0A0H3CAK9	12	30.9	46.182
23.9933	23.8448	23.5119	23.1449	23.0893	22.867	+	2.36879	-0.656578	CCNA_01242	Amino acid permease	A0A0H3C7N3	8	15.8	46.671
16.7224	17.1467	16.8608	15.9974	15.8874	15.9359	+	1.49154	-0.659464	CCNA_03773	Carboxypeptidase regulatory-like domain-containing protein	A0A0H3CFW6	5	18.2	49.313
14.2174	14.4678	14.1003	13.7737	13.678	13.2159	+	2.42821	-0.670687	CCNA_02484	Trans-feruloyl-CoA hydratase	A0A0H3C972	3	11.3	6.6799
20.2861	20.2427	19.8364	19.4582	19.4824	19.238	+	2.60661	-0.677022	hppA	K(+)-insensitive pyrophosphate-energized proton pump	A0A0H3C7B4	13	18.7	56.571
16.2883	16.277	16.4034	15.512	15.7603	15.6432	+	4.60677	-0.677752	CCNA_02792	TonB-dependent outer membrane receptor	A0A0H3CBJ1	13	13.7	34.918
22.5603	22.5577	22.5155	21.7213	21.7124	21.8998	+	3.86729	-0.682819	ibpA	Inositol ABC transporter, periplasmic inositol-binding protein IbpA	A0A0H3C834	17	63.8	168.12
21.934	22.0649	22.717	21.4965	21.6692	21.6444	+	1.7546	-0.683013	leuB	3-isopropylmalate dehydrogenase	A0A0H3C4N8	16	62	109.77
15.1933	14.7872	15.577	14.3994	13.9553	14.6596	+	1.44247	-0.683073	rcdA	Regulator of CtrA degradation RcdA	A0A0H3CD07	5	46.2	29.563
16.6428	16.3793	16.3994	15.7103	15.6988	15.6892	+	3.29662	-0.68579	CCNA_01576	Major facilitator superfamily transporter	A0A0H3C8B3	4	10.2	20.994
22.6656	22.8231	23.3495	22.1211	22.3535	22.3285	+	2.04862	-0.696367	astB	N-succinylarginine dihydrolase	A0A0H3C554	16	56.1	125.46
20.9511	21.089	21.0761	20.2375	20.3324	20.3602	+	5.23912	-0.696851	nagA	N-acetyl-glucosamine/N-acetyl-chitin oligosaccharide outer membrane transporter nagA	A0A0H3C6W8	24	33.4	124.96
18.7189	18.7914	18.5313	17.7424	17.714	17.6901	+	1.89821	-0.699282	ppk1	Polyphosphate kinase	A0A0H3C7E3	24	36.7	81.928
17.8351	17.5348	17.5288	16.9695	16.8146	16.6971	+	3.0184	-0.701707	CCNA_01075	Beta/gamma crystallin family protein	A0A0H3C5H4	2	14.5	7.0118
15.9501	15.8618	15.4919	15.1724	15.2427	14.5232	+	1.69778	-0.704186	CCNA_01462	Lactate 2-monooxygenase	A0A0H3C9F1	5	16.4	46.776
12.6965	12.287	12.8826	11.7485	11.5773	12.158	+	1.95878	-0.704289	CCNA_00608	Endopygalactorunase	A0A0H3C448	2	4.4	11.686
19.9916	19.7286	18.8934	18.881	18.8514	18.7557	+	1.61203	-0.70616	CCNA_00726	Acyl-CoA dehydrogenase	A0A0H3C5E8	20	53.8	94.127
13.1574	12.7165	13.0758	12.0549	12.069	12.1992	+	2.11857	-0.714326	CCNA_00910	Erythromycin esterase family protein	A0A0H3C6M4	2	5.3	6.0734
23.5288	23.4886	23.2735	22.7254	22.6576	22.6252	+	4.21594	-0.715018	CCNA_03322	D-3-phosphoglycerate dehydrogenase	A0A0H3CCT7	28	57.2	201.69
16.0879	15.2942	15.8492	14.9459	14.8542	14.9832	+	1.92372	-0.716165	CCNA_03906	UrcA family protein	A0A0H3IFN4	3	31.6	13.559
22.1641	22.2297	21.5645	21.2576	21.1552	20.9863	+	1.76984	-0.719143	CCNA_02704	NADP-dependent malic enzyme	A0A0H3CCV7	30	41	170.23
20.7233	20.7295	20.758	19.9423	20.0188	20.0713	+	6.66183	-0.720922	CCNA_00615	TonB-dependent receptor	A0A0H3C5V2	29	36.7	180.83
16.7565	16.5458	16.4293	15.6565	15.6745	15.6014	+	2.3298	-0.722409	rlmE	Ribosomal RNA large subunit methyltransferase E	A0A0H3C8P3	6	31.4	16.099
15.072	15.1731	14.6141	14.3265	14.2467	13.8659	+	1.79439	-0.736477	qoxA	Ubiquinol oxidase subunit 2	A0A0H3C994	3	8.2	6.4867
16.1298	16.0912	15.8745	15.2038	15.1177	15.3628	+	3.6736	-0.741616	CCNA_02138	MgtE_N domain-containing protein	A0A0H3C9Y2	5	26.9	15.251
11.9756	11.3281	12.2452	11.0497	11.0659	10.9876	+	1.89472	-0.750545	CCNA_02554	DUF1640 domain-containing protein	A0A0H3CA28	1	5.8	1.696
19.1424	19.3313	19.6237	18.7202	18.6412	18.5251	+	3.12248	-0.757972	CCNA_01287	Epoxide hydrolase	A0A0H3C661	7	22.7	26.314
16.8284	16.814	16.7638	16.2214	15.9751	15.9468	+	3.50751	-0.75875	CCNA_02025	DUF3040 domain-containing protein	A0A0H3C9M9	3	29.5	4.3225
18.3508	18.6961	17.8245	17.2399	17.0723	17.4621	+	1.51663	-0.770028	tatC	Sec-independent protein translocase protein TatC	A0A0H3CB23	4	18.3	23.532
20.8221	20.8557	20.458	19.632	19.7092	19.6101	+	1.85025	-0.774035	argJ	Arginine biosynthesis bifunctional protein ArgJ	A0A0H3CE38	19	51.4	117.24
20.083	20.2503	20.0362	19.3941	19.3388	19.136	+	3.07408	-0.77777	CCNA_01916	Ribonuclease BN	A0A0H3CAM7	5	16.8	26.172
20.5749	20.5127	19.9465	19.5745	19.6109	19.2154	+	2.24133	-0.788283	CCNA_02186	Acetolactate synthase small subunit	A0A0H3CBE5	7	51.4	61.101
14.2655	14.2696	14.6931	13.8535	13.6313	13.2808	+	2.64824	-0.794411	CCNA_01705	DUF1080 domain-containing protein	A0A0H3C779	2	7.5	4.8127
13.3094	12.8803	12.8729	12.333	12.3894	12.3328	+	2.57452	-0.794961	gcrA	Cell cycle regulatory protein GcrA	A0A0H3C9J4	2	12.7	8.6839
14.571	15.0483	15.5442	14.4001	13.9045	14.4306	+	1.85228	-0.797676	chlI	Magnesium chelatase subunit ChlI-like ATPase	A0A0H3C2V3	1	1.7	1.4725
18.5773	18.5515	18.3234	17.3304	17.4065	17.4544	+	1.95721	-0.798343	CCNA_02860	DnaJ-class molecular chaperone	A0A0H3CBN0	11	49.7	49.631
17.7922	17.6715	17.1765	16.4548	16.3386	16.692	+	1.88433	-0.806652	CCNA_03155	PepSY-associated transmembrane protein	A0A0H3CCE6	4	26.8	14.966
19.8206	19.6337	19.5968	19.1346	19.0828	18.4702	+	1.87055	-0.817763	CCNA_02848	Heme chaperone-apocytochrome heme-lyase	A0A0H3CBM0	6	8.6	15.744
15.6862	15.9172	15.4319	14.5292	14.5245	14.7033	+	2.13036	-0.83681	CCNA_01890	Enoyl-CoA hydratase/isomerase family protein	A0A0H3C9C7	2	4.8	2.15
19.3488	19.2954	19.0443	18.47	18.3894	17.9897	+	2.83533	-0.857028	CCNA_03826	Pyocin large subunit family protein	A0A0H3CE66	7	40.2	40.575
21.122	21.1109	20.882	20.1747	20.1696	20.0102	+	4.3761	-0.857201	purU	Formyltetrahydrofolate deformylase	A0A0H3CE68	13	52.5	73.711
14.624	15.1491	15.2514	14.2656	14.0042	14.163	+	2.968	-0.872929	ddpX	D-alanyl-D-alanine dipeptidase	A0A0H3C9L6	4	16.5	14.067
22.4203	22.412	22.7141	21.4458	21.7418	21.5625	+	3.57325	-0.876921	CCNA_00617	Arginine N-succinyltransferase, beta chain	A0A0H3C7E0	22	80.1	170.86
16.2145	15.9668	15.407	15.028	15.0189	14.3648	+	1.66895	-0.878993	iatP	Inositol ABC transport system, permease protein IatP	A0A0H3C5V7	3	10.8	39.773
21.0864	21.1238	21.1112	20.2796	20.1703	19.8703	+	3.7819	-0.912097	CCNA_02944	DUF2059 domain-containing protein	A0A0H3CB21	15	58.1	121.36
15.1983	15.4072	15.5931	14.2579	14.2094	14.4899	+	2.58732	-0.912461	CCNA_02855	PepSY peptidase propeptide domain protein	A0A0H3CBP7	3	27.6	23.729
16.2764	16.2484	16.2136	15.1802	15.084	15.3268	+	4.0024	-0.925199	CCNA_01076	Beta/gamma crystallin family protein	A0A0H3C6F3	5	28.6	27.711
20.7485	20.9199	21.4466	20.0611	20.1556	20.2445	+	2.53326	-0.92908	leuD	3-isopropylmalate dehydratase small subunit	B8GY65	7	49.5	79.719
22.1289	22.211	22.7114	21.3671	21.4573	21.5488	+	2.80742	-0.931797	leuC	3-isopropylmalate dehydratase large subunit	B8GY66	16	41.1	114.21
16.327	16.6769	16.3588	15.0411	15.1347	15.1899	+	1.71692	-0.934693	CCNA_00337	TetR-family transcriptional regulator	A0A0H3C524	6	22.9	14.873
24.3656	24.5322	24.5881	23.2095	23.116	23.101	+	1.70402	-0.940723	CCNA_02661	M16 family peptidase	A0A0H3CB39	47	65.7	323.31
14.1812	14.4493	14.6143	13.3591	13.6557	12.9467	+	2.59017	-0.974891	CCNA_02672	Fasciclin domain-containing protein	A0A0H3CB48	2	12.3	3.7891
20.9944	21.0049	21.2188	20.0732	20.12	19.9729	+	5.17103	-0.975174	CCNA_02130	Pyruvate kinase	A0A0H3C915	16	44.3	101.06
13.8171	13.7233	14.1219	12.809	13.0155	12.921	+	4.28126	-0.981351	CCNA_02916	DUF4159 domain-containing protein	A0A0H3CBS4	2	6.7	4.3106
15.5188	15.8385	16.2674	14.8405	14.7027	15.0185	+	2.98237	-0.995533	CCNA_01201	Lipoprotein	A0A0H3C8W1	3	39.1	21.069
23.4145	23.547	23.5158	22.3913	22.4818	22.5719	+	6.14499	-0.999721	CCNA_00886	Aspartokinase	A0A0H3C6R1	20	67.5	223.76
23.3006	23.3343	23.3296	22.2145	22.354	22.2238	+	5.65674	-1.00275	CCNA_02753	Aminoacyl peptidase	A0A0H3C9W9	36	57.5	241.58
23.4241	23.44	22.7508	22.2231	22.0658	21.9659	+	2.66122	-1.01496	ilvC	Ketol-acid reductoisomerase (NADP(+))	B8GXW2	15	45.7	56.614
22.1471	22.1051	22.2724	21.0571	21.0852	21.1655	+	5.58953	-1.01525	CCNA_02179	Long-chain fatty acid transport protein	A0A0H3CA13	16	41.9	191.28
18.7594	19.127	18.6911	17.3504	17.3699	17.4504	+	1.45137	-1.02083	dipM	Cell division protein DipM	A0A0H3C9Q9	14	29.6	81.118
18.9797	18.9377	19.1364	17.9696	18.0336	17.886	+	5.51176	-1.02104	CCNA_01021	TonB-dependent receptor	A0A0H3C6A4	22	25.3	110.67
22.8365	22.9446	22.9211	21.8065	21.6199	21.6608	+	3.50182	-1.02299	CCNA_00858	TonB-dependent receptor	A0A0H3C6P3	42	62	226.6
23.5971	23.5718	23.4869	22.4705	22.5646	22.4118	+	6.21155	-1.0323	CCNA_03281	Lrp-family transcriptional regulator	A0A0H3CCW8	9	60	64.156
20.3372	20.1495	20.3541	19.2532	19.2173	18.8468	+	3.47272	-1.03917	CCNA_03896	UrcA family protein	A0A0H3IA78	5	28.4	27.513
14.6333	14.2145	14.7812	13.5333	13.3803	12.9434	+	2.35808	-1.06275	nuoJ	NADH-quinone oxidoreductase subunit J	A0A0H3C9B2	2	17.1	12.403
17.067	17.1044	16.8099	15.6255	15.5213	15.8139	+	2.66467	-1.0755	CCNA_02426	Ribonuclease, CafA family	A0A0H3C9R2	10	34.8	53.735
13.892	14.0037	13.8353	12.3807	12.8174	12.8296	+	2.69309	-1.09034	CCNA_03687	Carbonic anhydrase	A0A0H3CE14	2	7.3	5.8111
22.7618	22.8432	23.0764	21.8727	21.709	21.7472	+	4.84143	-1.10359	CCNA_02915	TldD/PmbA family protein	A0A0H3CB00	18	49.2	132.58
18.1431	18.2212	18.4078	17.269	17.1121	17.1824	+	4.5434	-1.1075	CCNA_01464	DUF2059 domain-containing protein	A0A0H3C7E2	3	30.5	13.061
20.1895	20.0655	20.1817	19.0142	19.0149	18.8215	+	4.85619	-1.11488	CCNA_02597	Lipoprotein	A0A0H3C9H7	7	55.6	46.123
18.8311	18.9486	18.5167	17.384	17.2297	17.3033	+	2.14089	-1.12382	tatB	Sec-independent protein translocase protein TatB	B8GX56	9	45.5	27.372
15.1883	15.4631	15.6616	14.4151	14.2822	14.5552	+	3.60844	-1.1312	kynA	Tryptophan 2,3-dioxygenase	A0A0H3CAG0	5	22.1	25.639
21.6094	21.9183	21.0496	20.2048	19.8866	19.9481	+	1.79649	-1.14613	rho	Transcription termination factor Rho	A0A0H3CG88	23	52.4	126.57
23.4182	23.4842	23.7254	22.5161	22.3365	22.2612	+	4.64617	-1.15506	CCNA_02914	Zinc metalloprotease	A0A0H3CAA6	24	56.5	194.97
14.2761	14.5178	14.4128	13.3926	13.0817	13.4268	+	3.65016	-1.16076	CCNA_00509	Phosphoglycerate mutase family	A0A0H3C4V1	2	12.4	8.5536
20.2017	20.5654	20.234	18.6072	18.6938	18.8538	+	2.06642	-1.19643	infC	Translation initiation factor IF-3	B8H312	5	27.7	12.795
12.8144	12.8597	12.1705	11.2873	10.9153	11.1888	+	2.05688	-1.22799	mcsS	Small-conductance mechanosensitive channel	A0A0H3CDV2	2	8.5	5.0964
18.4687	18.1217	19.1018	17.3634	17.6571	16.8862	+	2.50294	-1.23422	cspA	Cold shock protein CspA	A0A0H3CB60	4	43.5	10.357
21.1966	21.039	20.2673	19.6037	19.4984	19.133	+	2.61937	-1.27486	ppc	Phosphoenolpyruvate carboxylase	A0A0H3C8E2	37	49	175.57
19.2555	19.4023	19.7507	18.3607	18.3116	17.8453	+	3.62723	-1.27688	CCNA_00168	Polysaccharide export protein	A0A0H3C4L8	2	16.2	19.145
18.1223	18.0666	17.9089	16.5997	16.599	16.5048	+	3.06746	-1.27833	CCNA_01347	DUF2490 domain-containing protein	A0A0H3C723	8	36.5	34.722
20.2164	20.2757	20.2801	18.9119	18.8574	18.752	+	4.7779	-1.28582	CCNA_02106	TonB-dependent outer membrane receptor	A0A0H3C874	24	31.2	119.15
19.3302	19.3262	19.5491	18.0907	18.0715	17.9726	+	5.60813	-1.29213	CCNA_02693	M10 peptidase-related protein	A0A0H3CBA4	13	32.6	151.8
21.2517	21.2888	21.1227	19.9534	19.9798	19.6336	+	4.85598	-1.29846	leuA	2-isopropylmalate synthase	B8H607	21	54.6	141.58
18.3508	18.4584	17.9567	16.9671	16.8207	15.9487	+	1.78595	-1.32127	CCNA_01790	Protein-export membrane protein SecG	A0A0H3C945	2	11	4.8863
17.3477	17.3467	17.0101	15.7471	15.8219	15.9731	+	3.66934	-1.33015	CCNA_03778	Integral membrane protein	A0A0H3CG00	4	15.2	13.051
23.4103	23.527	23.1703	22.0361	21.8781	21.8222	+	4.55423	-1.34367	CCNA_01563	2-dehydro-3-deoxygluconokinase	A0A0H3C7R2	19	52.2	100.2
17.5284	18.0616	17.75	15.9773	15.9116	16.026	+	2.33919	-1.39129	CCNA_01297	23S rRNA Gm2251 methyltransferase	A0A0H3C674	9	33.5	31.413
19.8249	20.3968	18.9831	17.8802	17.7428	18.0773	+	1.73011	-1.42285	secY	Protein translocase subunit SecY	A0A0H3C710	8	23.7	36.232
14.9796	15.0444	14.3166	13.2643	12.1037	13.8758	+	1.39725	-1.4241	CCNA_03892	HD family metal-dependent phosphohydrolase	A0A0H3ICY6	2	16.4	30.121
23.8107	23.9083	23.3703	22.196	22.1934	22.0485	+	3.96662	-1.42792	CCNA_01562	4-hydroxy-2-oxoglutarate aldolase/2-dehydro-3-deoxyphosphogluconate aldolase	A0A0H3C6Y5	11	54	72.931
17.2981	17.3856	16.8121	15.4545	15.4781	15.915	+	3.52855	-1.45157	CCNA_01748	Methyltransferase	A0A0H3C8W5	8	28.8	41.572
12.4991	13.2004	12.8579	10.8526	11.2689	11.542	+	3.48637	-1.55	CCNA_00365	Ornithine decarboxylase	A0A0H3C6N1	1	2.9	3.3033
18.7859	18.3012	18.6363	16.9359	16.6885	17.0125	+	4.48662	-1.61438	CCNA_01186	TonB_C domain-containing protein	A0A0H3C8V0	1	39.8	2.9138
18.8888	19.0065	18.1779	16.6564	16.7078	16.4878	+	2.07916	-1.62239	secE	Protein translocase subunit SecE	A0A0H3CEJ9	3	37.1	12
20.1807	20.2763	19.6742	18.2937	18.2314	18.2696	+	4.14672	-1.65845	CCNA_02185	Acetolactate synthase	A0A0H3CA17	16	33.6	67.732
20.3362	20.5775	19.7958	18.6526	18.8643	17.9016	+	2.53137	-1.65966	CCNA_02207	Curli production assembly/transport component csgg	A0A0H3CBG3	10	38.6	81.027
19.1231	18.5612	18.796	16.9983	16.5776	17.1229	+	4.30904	-1.83108	CCNA_00438	TonB_C domain-containing protein	A0A0H3C5W5	1	39.8	17.667
16.5797	16.574	16.3131	14.2413	14.1477	14.3425	+	3.67913	-1.95728	CCNA_00375	PP28 domain-containing protein	A0A0H3C6P2	2	16.3	3.5696
16.4779	16.339	16.4169	14.4884	14.1583	14.5207	+	6.1054	-2.0516	CCNA_01058	Helix-turn-helix transcriptional regulator	A0A0H3C777	5	47.5	25.343
22.1637	22.927	22.6584	19.8962	19.6707	19.7093	+	1.98348	-2.09633	CCNA_02933	Aminopeptidase	A0A0H3CBT6	22	45	144.18
21.5202	21.4404	21.5399	18.5486	18.9536	18.8437	+	4.4984	-2.4771	CCNA_03382	DUF885 domain-containing protein	A0A0H3CCY9	23	46.9	97.314
22.6759	22.8571	22.8466	14.8812	14.1581	14.3004	+	7.83148	-8.50541	rsaA	S-layer protein rsaA	A0A0H3C8J1	6	11.9	106.8
